# Supplementary material for: Individual-based genetic analyses support asexual hydrochory dispersal in Zostera noltei
Source: PLoS One. 2018 Aug 16;13(8):e0199275. doi: 10.1371/journal.pone.0199275 (PMC6095491; doi:10.1371/journal.pone.0199275)
Supplement: S1 Table — (XLSX) [file pone.0199275.s004.xlsx]

## Sheet: Zn RF msat data
# Column descriptors
Sample.ID: The numeric part refers to plot ID and the letter A through D to each of fours ramets sampled inside each plot
Genet: These is the genet ID as defined by the unique Multi Locus Genotype (MLG) and confirmed through Psex analysis
Longitude: Plot sampling coordinates longitude in decimal degrees (WGS84 datum)
Latitude: Plot sampling coordinates latitude in decimal degrees (WGS84 datum)
Microsatellite locus: Columns 5-13 are for microsatellite genotypes for nine locus (one per locus). Markers published in Coyer et al. 2004. Format for each marker is three digits per allele and two alleles in the same column
Sample.ID	Genet	longitude	latitude	ZnB1	ZnB3	ZnB8	ZnD6	ZnE7	ZnF11	ZnF8	ZnH10	ZnH8
118.1A	1679	-7.71416	37.0717	416416	187201	139141	223223	129129	283283	201201	172174	173175
118.1B	232	-7.71416	37.0717	407410	191208	146218	223225	129129	281283	203205	170172	169171
118.1C	1679	-7.71416	37.0717	416416	187201	139141	223223	129129	283283	201201	172174	173175
118.1D	1679	-7.71416	37.0717	416416	187201	139141	223223	129129	283283	201201	172174	173175
118.2A	85	-7.71269	37.0726	403410	208208	141218	223225	129154	281283	199201	172174	171173
118.2B	85	-7.71269	37.0726	403410	208208	141218	223225	129154	281283	199201	172174	171173
118.2C	85	-7.71269	37.0726	403410	208208	141218	223225	129154	281283	199201	172174	171173
118.2D	85	-7.71269	37.0726	403410	208208	141218	223225	129154	281283	199201	172174	171173
118.3A	1259	-7.71438	37.0712	412416	195199	141146	223229	129129	273283	201203	158168	173177
118.3B	1259	-7.71438	37.0712	412416	195199	141146	223229	129129	273283	201203	158168	173177
118.3C	791	-7.71438	37.0712	408416	191201	141141	223223	129152	279283	201201	172174	169175
118.3D	1259	-7.71438	37.0712	412416	195199	141146	223229	129129	273283	201203	158168	173177
118.4A	86	-7.71449	37.072	403410	208210	141141	223225	129129	277277	201205	170174	171171
118.4B	1059	-7.71449	37.072	412412	191210	141141	223223	129129	273283	199203	174174	169171
118.4C	1779	-7.71449	37.072	416416	201201	141146	223223	129129	279279	201201	174174	171179
118.4D	758	-7.71449	37.072	408414	191204	146218	223223	129129	281281	199203	163172	171171
120A	1679	-7.70221	37.0756	416416	187201	139141	223223	129129	283283	201201	172174	173175
120B	737	-7.70221	37.0756	408412	206212	141141	223223	129129	281283	201201	174174	173175
120C	1783	-7.70221	37.0756	416416	201201	214214	221223	129154	279281	201201	163174	171179
120D	1731	-7.70221	37.0756	416416	193201	143218	223225	129129	279283	203205	170174	171177
127A	663	-7.72848	37.0636	408408	212212	139141	223223	129150	279283	201203	168168	169171
127B	663	-7.72848	37.0636	408408	212212	139141	223223	129150	279283	201203	168168	169171
127C	23	-7.72848	37.0636	391412	201206	141141	223223	129129	275279	201203	166178	171173
127D	663	-7.72848	37.0636	408408	212212	139141	223223	129150	279283	201203	168168	169171
129A	663	-7.73222	37.0585	408408	212212	139141	223223	129150	279283	201203	168168	169171
129B	863	-7.73222	37.0585	408416	206212	141141	223223	129129	279283	201201	168170	171173
129C	1306	-7.73222	37.0585	412416	199204	141148	223223	129129	283283	201203	170178	169177
129D	1939	-7.73222	37.0585	416420	201201	141141	223223	129154	283283	201203	158170	173175
132.1A	1818	-7.73333	37.0612	416416	204208	139218	221223	129129	279287	201201	170172	175179
132.1B	1330	-7.73333	37.0612	412416	201202	141146	223229	129129	273283	201203	158168	173177
132.1C	951	-7.73333	37.0612	410412	206208	214218	217223	129129	279283	201201	174174	169173
132.1D	1817	-7.73333	37.0612	416416	204206	139141	223223	129129	281287	201201	170174	173173
132.2A	120	-7.73198	37.0609	403416	206208	218218	223225	129154	277283	201203	174174	173175
132.2B	1763	-7.73198	37.0609	416416	199201	141141	219223	129129	278283	201203	168170	173177
132.2C	99	-7.73198	37.0609	403412	206208	218218	223225	129154	277283	201203	174174	173175
132.2D	119	-7.73198	37.0609	403416	206208	143218	223225	129154	277283	201203	174174	173175
132.3A	588	-7.73321	37.0616	407418	191199	141146	223225	129129	283283	201205	168180	169173
132.3B	1987	-7.73321	37.0616	420420	201201	139146	223223	129129	283283	201201	168176	173181
132.3C	1306	-7.73321	37.0616	412416	199204	141148	223223	129129	283283	201203	170178	169177
132.3D	1259	-7.73321	37.0616	412416	195199	141146	223229	129129	273283	201203	158168	173177
132.4A	1306	-7.73254	37.0619	412416	199204	141148	223223	129129	283283	201203	170178	169177
132.4B	1306	-7.73254	37.0619	412416	199204	141148	223223	129129	283283	201203	170178	169177
132.4C	1767	-7.73254	37.0619	416416	199206	141218	221223	129129	277279	201201	158170	171175
132.4D	1789	-7.73254	37.0619	416416	201204	141146	223223	129129	281287	201205	158166	173175
132.5A	327	-7.73254	37.0613	407412	199208	141141	223223	129129	279283	201203	158178	169173
132.5B	1259	-7.73254	37.0613	412416	195199	141146	223229	129129	273283	201203	158168	173177
132.5C	1306	-7.73254	37.0613	412416	199204	141148	223223	129129	283283	201203	170178	169177
132.5D	1306	-7.73254	37.0613	412416	199204	141148	223223	129129	283283	201203	170178	169177
132.6A	1259	-7.73176	37.0609	412416	195199	141146	223229	129129	273283	201203	158168	173177
132.6B	1330	-7.73176	37.0609	412416	201202	141146	223229	129129	273283	201203	158168	173177
132.6C	1259	-7.73176	37.0609	412416	195199	141146	223229	129129	273283	201203	158168	173177
132.6D	1450	-7.73176	37.0609	412420	191195	141141	223223	129129	283283	201201	174174	171177
144A	1259	-7.99729	37.0177	412416	195199	141146	223229	129129	273283	201203	158168	173177
144B	120	-7.99729	37.0177	403416	206208	218218	223225	129154	277283	201203	174174	173175
144C	120	-7.99729	37.0177	403416	206208	218218	223225	129154	277283	201203	174174	173175
144D	1788	-7.99729	37.0177	416416	201204	141141	223223	129129	273273	201207	166174	171173
146A	1259	-7.99684	37.0165	412416	195199	141146	223229	129129	273283	201203	158168	173177
146B	1068	-7.99684	37.0165	412412	195206	141141	223223	129129	279283	203203	168176	173173
146C	2	-7.99684	37.0165	300300	206206	141141	223223	129129	283283	201201	166168	171179
146D	1309	-7.99684	37.0165	412416	199206	141141	223223	129129	281283	201207	166166	175187
149A	739	-7.99876	37.0122	408412	206212	141141	223225	129129	279281	203205	166174	175175
149B	343	-7.99876	37.0122	407412	202206	141141	223223	129154	281281	201205	174174	173175
149C	1822	-7.99876	37.0122	416416	204210	141141	223223	129129	273283	201205	168172	169171
149D	66	-7.99876	37.0122	399416	195199	141146	223229	129129	273283	201203	158168	173177
151.1A	1660	-8.00302	37.017	414420	195202	141148	223223	129154	283283	201201	168174	173173
151.1B	1399	-8.00302	37.017	412416	206210	146146	223223	129129	273273	201205	163170	169173
151.1C	1660	-8.00302	37.017	414420	195202	141148	223223	129154	283283	201201	168174	173173
151.1D	1788	-8.00302	37.017	416416	201204	141141	223223	129129	273273	201207	166174	171173
151.2A	1259	-8.00336	37.0165	412416	195199	141146	223229	129129	273283	201203	158168	173177
151.2B	1259	-8.00336	37.0165	412416	195199	141146	223229	129129	273283	201203	158168	173177
151.2C	43	-8.00336	37.0165	391416	201206	141141	223223	129129	279281	201207	170170	173173
151.2D	1788	-8.00336	37.0165	416416	201204	141141	223223	129129	273273	201207	166174	171173
151.3A	313	-7.99999	37.0148	407412	195206	141141	223225	129129	279279	201205	166174	169173
151.3B	1688	-7.99999	37.0148	416416	191195	141141	223227	129129	283283	201201	170174	173177
151.3C	1734	-7.99999	37.0148	416416	195195	139141	223223	129129	283287	203207	158170	169175
151.3D	1259	-7.99999	37.0148	412416	195199	141146	223229	129129	273283	201203	158168	173177
151.4A	1259	-8.00358	37.0173	412416	195199	141146	223229	129129	273283	201203	158168	173177
151.4B	1098	-8.00358	37.0173	412412	202206	143143	223223	129129	279283	199201	168174	173173
151.4C	896	-8.00358	37.0173	408420	191202	141148	217223	129154	281283	201201	174174	173173
151.4D	1501	-8.00358	37.0173	412420	204206	141141	223227	129129	279287	201205	176178	173175
151.5A	1788	-8.00358	37.0163	416416	201204	141141	223223	129129	273273	201207	166174	171173
151.5B	651	-8.00358	37.0163	408408	191199	141148	217223	129154	279281	201201	168174	173173
151.5C	651	-8.00358	37.0163	408408	191199	141148	217223	129154	279281	201201	168174	173173
151.5D	1277	-8.00358	37.0163	412416	195206	141141	223225	129129	283283	201201	178178	167175
152A	1756	-8.00314	37.0142	416416	195210	141218	223227	129129	279283	201201	168178	173175
152B	1904	-8.00314	37.0142	416420	191201	139141	223225	129129	279283	199205	170174	173173
152C	1756	-8.00314	37.0142	416416	195210	141218	223227	129129	279283	201201	168178	173175
152D	793	-8.00314	37.0142	408416	191201	141146	221225	129129	283283	199203	168170	169173
156A	982	-8.00808	37.0165	410416	195208	139143	223225	129129	279281	201201	158170	173179
156B	896	-8.00808	37.0165	408420	191202	141148	217223	129154	281283	201201	174174	173173
156C	896	-8.00808	37.0165	408420	191202	141148	217223	129154	281283	201201	174174	173173
156D	1788	-8.00808	37.0165	416416	201204	141141	223223	129129	273273	201207	166174	171173
158A	881	-7.99908	37.0178	408420	189212	141141	223223	129129	275283	203205	168172	171173
158B	61	-7.99908	37.0178	391420	201206	141146	223223	129129	275279	199201	168178	173173
158C	61	-7.99908	37.0178	391420	201206	141146	223223	129129	275279	199201	168178	173173
158D	1114	-7.99908	37.0178	412412	206208	141141	223223	129129	283283	201201	166168	175175
161.3A	675	-7.96138	36.9952	408410	208208	141141	223223	129129	281283	201201	166166	173179
161.3B	1175	-7.96138	36.9952	412414	204204	146148	223223	129129	279283	201201	168168	175175
161.3C	1175	-7.96138	36.9952	412414	204204	146148	223223	129129	279283	201201	168168	175175
161.3D	1175	-7.96138	36.9952	412414	204204	146148	223223	129129	279283	201201	168168	175175
161.6A	1445	-7.95868	36.9946	412420	189208	141141	223229	129129	279279	201203	168178	171173
161.6B	1475	-7.95868	36.9946	412420	195201	152218	223225	129129	283287	201207	170174	167173
161.6C	1195	-7.95868	36.9946	412414	206210	141146	223223	129129	275287	201205	172174	173173
161.6D	1445	-7.95868	36.9946	412420	189208	141141	223229	129129	279279	201203	168178	171173
164A	1650	-7.96485	37.0009	414420	191195	141141	219225	129129	275281	201201	158174	175177
164B	1650	-7.96485	37.0009	414420	191195	141141	219225	129129	275281	201201	158174	175177
164C	1650	-7.96485	37.0009	414420	191195	141141	219225	129129	275281	201201	158174	175177
164D	1650	-7.96485	37.0009	414420	191195	141141	219225	129129	275281	201201	158174	175177
167.1A	118	-7.96756	36.9951	403416	206208	141146	223223	129129	279283	201203	172174	173173
167.1B	118	-7.96756	36.9951	403416	206208	141146	223223	129129	279283	201203	172174	173173
167.1C	118	-7.96756	36.9951	403416	206208	141146	223223	129129	279283	201203	172174	173173
167.1D	118	-7.96756	36.9951	403416	206208	141146	223223	129129	279283	201203	172174	173173
167.2A	13	-7.96587	36.995	391410	206208	141146	223225	129129	277285	201205	172174	173179
167.2B	1475	-7.96587	36.995	412420	195201	152218	223225	129129	283287	201207	170174	167173
167.2C	896	-7.96587	36.995	408420	191202	141148	217223	129154	281283	201201	174174	173173
167.2D	936	-7.96587	36.995	410412	199206	141218	223223	129129	281281	199201	158168	167173
169A	1475	-7.982	37.003	412420	195201	152218	223225	129129	283287	201207	170174	167173
169B	1475	-7.982	37.003	412420	195201	152218	223225	129129	283287	201207	170174	167173
169C	1475	-7.982	37.003	412420	195201	152218	223225	129129	283287	201207	170174	167173
169D	1475	-7.982	37.003	412420	195201	152218	223225	129129	283287	201207	170174	167173
173A	1667	-7.97259	37.0062	414420	197201	141141	223225	129129	281283	205205	166166	173175
173B	1667	-7.97259	37.0062	414420	197201	141141	223225	129129	281283	205205	166166	173175
173C	1449	-7.97259	37.0062	412420	191191	146218	219227	129129	279281	201205	170174	173173
173D	1667	-7.97259	37.0062	414420	197201	141141	223225	129129	281283	205205	166166	173175
176.1A	20	-7.98	37.002	391412	195201	141141	223223	129129	283287	199201	166168	173175
176.1B	502	-7.98	37.002	407416	193201	141141	223223	129154	281281	201201	168170	173173
176.1C	1897	-7.98	37.002	416420	191195	141141	223223	129129	279281	205207	168170	171177
176.1D	1345	-7.98	37.002	412416	201208	141141	223227	129129	279281	201201	168168	173173
177A	832	-7.97632	37.0011	408416	199212	141141	223225	129129	281283	201207	170172	175175
177B	843	-7.97632	37.0011	408416	201208	141146	223223	129129	283287	201201	170174	169175
177C	843	-7.97632	37.0011	408416	201208	141146	223223	129129	283287	201201	170174	169175
177D	861	-7.97632	37.0011	408416	206212	141141	223223	129129	275283	201205	170172	173175
181A	1502	-7.95336	37.0114	412420	204206	141141	223227	129129	279287	201205	176178	175175
181B	1501	-7.95336	37.0114	412420	204206	141141	223227	129129	279287	201205	176178	173175
181C	1788	-7.95336	37.0114	416416	201204	141141	223223	129129	273273	201207	166174	171173
181D	1501	-7.95336	37.0114	412420	204206	141141	223227	129129	279287	201205	176178	173175
182.1A	303	-7.9573	37.009	407412	195195	141141	223223	129129	279287	201201	166172	169173
182.1B	735	-7.9573	37.009	408412	206212	139141	223223	129129	281283	201203	166174	175179
182.1C	57	-7.9573	37.009	391420	193206	141141	223223	129129	281281	201207	166170	171175
182.1D	735	-7.9573	37.009	408412	206212	139141	223223	129129	281283	201203	166174	175179
182.2A	1886	-7.95854	37.0077	416420	189206	141141	221227	129129	283283	201207	170176	171175
182.2B	58	-7.95854	37.0077	391420	195206	141141	223225	129129	283285	201201	168180	171173
182.2C	58	-7.95854	37.0077	391420	195206	141141	223225	129129	283285	201201	168180	171173
182.2D	1886	-7.95854	37.0077	416420	189206	141141	221227	129129	283283	201207	170176	171175
182.3A	1501	-7.95651	37.01	412420	204206	141141	223227	129129	279287	201205	176178	173175
182.3B	1501	-7.95651	37.01	412420	204206	141141	223227	129129	279287	201205	176178	173175
182.3C	1501	-7.95651	37.01	412420	204206	141141	223227	129129	279287	201205	176178	173175
182.3D	1501	-7.95651	37.01	412420	204206	141141	223227	129129	279287	201205	176178	173175
183.1A	735	-7.9654	37.0052	408412	206212	139141	223223	129129	281283	201203	166174	175179
183.1B	527	-7.9654	37.0052	407416	195214	141141	223223	129129	283287	201201	168170	177177
183.1C	1886	-7.9654	37.0052	416420	189206	141141	221227	129129	283283	201207	170176	171175
183.1D	1259	-7.9654	37.0052	412416	195199	141146	223229	129129	273283	201203	158168	173177
183.2A	1917	-7.96209	37.007	416420	191214	141214	223223	129129	283287	201201	164168	173173
183.2B	1267	-7.96209	37.007	412416	195204	141152	223225	129154	283283	201207	170174	167173
183.2C	1886	-7.96209	37.007	416420	189206	141141	221227	129129	283283	201207	170176	171175
183.2D	526	-7.96209	37.007	407416	195214	141141	223223	129129	281287	201201	168170	175177
183.3A	1201	-7.96326	37.0064	412416	189195	141141	223223	129129	281287	201201	168170	175177
183.3B	182	-7.96326	37.0064	407408	191206	141148	223223	129154	283287	201201	170170	173173
183.3C	182	-7.96326	37.0064	407408	191206	141148	223223	129154	283287	201201	170170	173173
183.3D	1247	-7.96326	37.0064	412416	191214	141146	223223	129129	279287	201203	166168	171173
183.4A	1758	-7.96293	37.0062	416416	197201	139214	223225	129129	279281	201205	170178	173173
183.4B	125	-7.96293	37.0062	403420	189191	139141	223225	129154	283287	201203	168178	171175
183.4C	40	-7.96293	37.0062	391416	197206	141143	223225	129129	278280	203205	166166	171173
183.4D	40	-7.96293	37.0062	391416	197206	141143	223225	129129	278280	203205	166166	171173
183.5A	1016	-7.96124	37.0066	410416	208208	139141	223227	129129	275283	201201	168170	173177
183.5B	1016	-7.96124	37.0066	410416	208208	139141	223227	129129	275283	201201	168170	173177
183.5C	1016	-7.96124	37.0066	410416	208208	139141	223227	129129	275283	201201	168170	173177
183.5D	1016	-7.96124	37.0066	410416	208208	139141	223227	129129	275283	201201	168170	173177
184A	1886	-7.95461	37.0059	416420	189206	141141	221227	129129	283283	201207	170176	171175
184B	1886	-7.95461	37.0059	416420	189206	141141	221227	129129	283283	201207	170176	171175
184C	1886	-7.95461	37.0059	416420	189206	141141	221227	129129	283283	201207	170176	171175
184D	1886	-7.95461	37.0059	416420	189206	141141	221227	129129	283283	201207	170176	171175
189.1A	1575	-7.97618	37.0074	414416	195199	141141	223223	129129	279281	201203	158168	175177
189.1B	735	-7.97618	37.0074	408412	206212	139141	223223	129129	281283	201203	166174	175179
189.1C	735	-7.97618	37.0074	408412	206212	139141	223223	129129	281283	201203	166174	175179
189.1D	735	-7.97618	37.0074	408412	206212	139141	223223	129129	281283	201203	166174	175179
189.2A	1102	-7.97695	37.0073	412412	206206	141141	223223	129129	279281	201205	164168	167175
189.2B	1334	-7.97695	37.0073	412416	201206	141141	223223	129129	281285	201207	170178	171175
189.2C	1334	-7.97695	37.0073	412416	201206	141141	223223	129129	281285	201207	170178	171175
189.2D	1102	-7.97695	37.0073	412412	206206	141141	223223	129129	279281	201205	164168	167175
189.3A	996	-7.97422	37.007	410416	201208	139141	223223	129129	283283	201203	170170	173173
189.3B	996	-7.97422	37.007	410416	201208	139141	223223	129129	283283	201203	170170	173173
189.3C	947	-7.97422	37.007	410412	206206	143146	223223	129129	287287	201201	170178	173173
189.3D	511	-7.97422	37.007	407416	195201	141143	223223	129129	281283	201203	170176	171171
190.1A	8	-7.96934	37.0038	391408	201206	141141	223223	129129	279283	201205	166168	173175
190.1B	7	-7.96934	37.0038	391408	201206	141141	223223	129129	279281	201205	166168	173175
190.1C	7	-7.96934	37.0038	391408	201206	141141	223223	129129	279281	201205	166168	173175
190.1D	1153	-7.96934	37.0038	412414	197206	141141	223223	129129	281281	205207	166178	173175
190.2A	765	-7.97147	37.0044	408414	197212	141141	223225	129129	275281	201203	168178	171175
190.2B	765	-7.97147	37.0044	408414	197212	141141	223225	129129	275281	201203	168178	171175
190.2C	765	-7.97147	37.0044	408414	197212	141141	223225	129129	275281	201203	168178	171175
190.2D	765	-7.97147	37.0044	408414	197212	141141	223225	129129	275281	201203	168178	171175
190.3A	537	-7.96975	37.0048	407416	199206	141141	225229	129129	273279	201201	168178	173177
190.3B	121	-7.96975	37.0048	403416	206208	218218	225225	129154	277283	201203	174174	173175
190.3C	1355	-7.96975	37.0048	412416	204206	141141	223223	129129	273287	201201	174176	173175
190.3D	1490	-7.96975	37.0048	412420	201206	141146	223225	129129	275283	199203	174174	173173
190.4A	1259	-7.97057	37.0039	412416	195199	141146	223229	129129	273283	201203	158168	173177
190.4B	1475	-7.97057	37.0039	412420	195201	152218	223225	129129	283287	201207	170174	167173
190.4C	32	-7.97057	37.0039	391416	189193	141141	223223	129129	277281	205207	168180	173175
190.4D	507	-7.97057	37.0039	407416	195197	141141	223223	129154	279283	201201	166178	173175
190.5A	1886	-7.97091	37.0044	416420	189206	141141	221227	129129	283283	201207	170176	171175
190.5B	357	-7.97091	37.0044	407412	206208	141141	223223	129129	281283	203207	166168	173173
190.5C	905	-7.97091	37.0044	408420	201208	141152	223223	129129	283287	201201	168176	173173
190.5D	1886	-7.97091	37.0044	416420	189206	141141	221227	129129	283283	201207	170176	171175
201A	1788	-7.97881	37.0012	416416	201204	141141	223223	129129	273273	201207	166174	171173
201B	1787	-7.97881	37.0012	416416	201204	141141	223223	129129	273273	201205	166174	171173
201C	1788	-7.97881	37.0012	416416	201204	141141	223223	129129	273273	201207	166174	171173
201D	1788	-7.97881	37.0012	416416	201204	141141	223223	129129	273273	201207	166174	171173
206.1A	1924	-7.96935	36.9993	416420	195201	146146	223223	129129	275275	199201	168178	173177
206.1B	674	-7.96935	36.9993	408410	206208	141146	223225	129129	281281	201201	158178	173179
206.1C	1953	-7.96935	36.9993	416420	202208	141218	223223	129129	275283	199201	168178	177179
206.1D	674	-7.96935	36.9993	408410	206208	141146	223225	129129	281281	201201	158178	173179
206.2A	891	-7.96979	36.9994	408420	191201	146148	223225	129154	275283	201203	174174	173173
206.2B	1284	-7.96979	36.9994	412416	195208	141152	223225	129129	279287	201205	158172	171173
206.2C	1465	-7.96979	36.9994	412420	191206	141146	223227	129129	279283	201203	170178	173175
206.2D	915	-7.96979	36.9994	408420	206208	141146	223225	129129	281283	201203	158170	167177
206.3A	101	-7.96824	36.9993	403414	191206	141141	223223	129129	283287	201201	166170	171175
206.3B	1944	-7.96824	36.9993	416420	201206	141141	223225	129129	279283	201201	170174	173173
206.3C	935	-7.96824	36.9993	410412	199206	141146	223223	129129	281281	199201	158168	167173
206.3D	891	-7.96824	36.9993	408420	191201	146148	223225	129154	275283	201203	174174	173173
213A	1888	-7.9626	37.003	416420	189206	141141	221227	129129	283285	201207	170176	171175
213B	1782	-7.9626	37.003	416416	201201	141146	223223	154156	281283	201203	158172	177177
213C	1782	-7.9626	37.003	416416	201201	141146	223223	154156	281283	201203	158172	177177
213D	1888	-7.9626	37.003	416420	189206	141141	221227	129129	283285	201207	170176	171175
217.10A	728	-7.96383	37.0004	416420	191201	141218	223223	129129	279281	199201	170174	167169
217.10B	728	-7.96383	37.0004	410416	193201	141218	223223	129129	279279	203205	158170	169173
217.10C	868	-7.96383	37.0004	416420	191201	141218	223223	129129	279281	199201	170174	167169
217.10D	45	-7.96383	37.0004	410416	193201	141218	223223	129129	279279	203205	158170	169173
217.11A	1908	-7.95978	37.005	416416	191201	141141	223225	129129	281283	201201	164170	173173
217.11B	977	-7.95978	37.005	391414	195206	141143	223225	129129	279279	203203	166178	171175
217.11C	1908	-7.95978	37.005	407412	201206	141218	223225	129129	279279	201201	164168	175175
217.11D	977	-7.95978	37.005	391408	206208	141146	223223	129129	281281	199199	158168	167167
217.1A	1694	-7.9632	37.0011	408412	202208	141146	223225	129129	279285	201201	168178	167173
217.1B	29	-7.9632	37.0011	408412	202208	141146	223225	129129	279285	201201	168178	167173
217.1C	338	-7.9632	37.0011	408416	208208	141146	223223	129129	279281	201207	158174	173173
217.1D	9	-7.9632	37.0011	391416	201206	141146	225227	129129	281281	201201	170174	173179
217.3A	1110	-7.963	37.002	412412	206206	146146	223223	129129	275279	199201	168168	173175
217.3B	1983	-7.963	37.002	420420	191206	141146	223227	129129	279281	201201	170174	173177
217.3C	1110	-7.963	37.002	412412	206206	146146	223223	129129	275279	199201	168168	173175
217.3D	1983	-7.963	37.002	420420	191206	141146	223227	129129	279281	201201	170174	173177
217.4A	1497	-7.957	37.002	412420	202206	141148	217225	129129	279283	201201	168174	169173
217.4B	40	-7.957	37.002	391416	197206	141143	223225	129129	278280	203205	166166	171173
217.4C	808	-7.957	37.002	408416	195195	141141	223227	129129	283283	201201	166178	173173
217.4D	1077	-7.957	37.002	412412	199206	141141	225229	129129	279287	201201	166180	173175
217.6A	1475	-7.961	37.002	412420	195201	152218	223225	129129	283287	201207	170174	167173
217.6B	1475	-7.961	37.002	412420	195201	152218	223225	129129	283287	201207	170174	167173
217.6C	1475	-7.961	37.002	412420	195201	152218	223225	129129	283287	201207	170174	167173
217.6D	1475	-7.961	37.002	412420	195201	152218	223225	129129	283287	201207	170174	167173
217.8A	768	-7.959	37.003	408414	199212	141141	223223	129129	281283	201203	166172	171175
217.8B	152	-7.959	37.003	407407	195206	141141	223223	129154	275279	203205	166176	173181
217.8C	152	-7.959	37.003	407407	195206	141141	223223	129154	275279	203205	166176	173181
217.8D	152	-7.959	37.003	407407	195206	141141	223223	129154	275279	203205	166176	173181
217.9A	1980	-7.96271	37.0025	420420	189206	141141	223223	129129	281283	201201	176178	171175
217.9B	1980	-7.96271	37.0025	420420	189206	141141	223223	129129	281283	201201	176178	171175
217.9C	311	-7.96271	37.0025	407412	195206	141141	223223	129129	275279	199203	168174	169173
217.9D	1281	-7.96271	37.0025	412416	195206	146218	223223	129129	275283	199201	164178	171177
218.1A	1940	-7.96328	37.0003	416420	201201	141146	223223	129129	279283	201205	174174	169175
218.1B	805	-7.96328	37.0003	408416	191214	141141	217223	129154	279281	201201	164178	167167
218.1C	1480	-7.96328	37.0003	412420	201202	141141	223223	129129	281283	201201	170174	173175
218.1D	1792	-7.96328	37.0003	416416	201206	141141	223227	129129	283283	201201	170176	173175
218.2A	215	-7.96333	37.0005	407408	206212	139141	223223	129129	283283	201203	168170	173173
218.2B	1781	-7.96333	37.0005	416416	201201	141146	223223	129129	283283	201201	174176	169173
218.2C	215	-7.96333	37.0005	407408	206212	139141	223223	129129	283283	201203	168170	173173
218.2D	890	-7.96333	37.0005	408420	191201	146148	223223	129129	283283	201201	174174	173175
221A	1328	-7.94837	36.9802	412416	201202	141141	223223	129129	279283	201203	158180	173177
221B	1328	-7.94837	36.9802	412416	201202	141141	223223	129129	279283	201203	158180	173177
221C	1328	-7.94837	36.9802	412416	201202	141141	223223	129129	279283	201203	158180	173177
221D	1453	-7.94837	36.9802	412420	191195	146218	223225	129129	283287	201201	164170	173175
224.1A	1927	-7.78404	37.0366	416420	195206	141141	223223	129129	279287	201201	170172	169173
224.1B	912	-7.78404	37.0366	408420	204206	141141	219223	129129	279283	201201	170174	173177
224.1C	1927	-7.78404	37.0366	416420	195206	141141	223223	129129	279287	201201	170172	169173
224.1D	1927	-7.78404	37.0366	416420	195206	141141	223223	129129	279287	201201	170172	169173
224.2A	1289	-7.7837	37.0363	412416	195210	141141	223223	129154	280283	201201	158166	169173
224.2B	1288	-7.7837	37.0363	412416	195210	141141	223223	129154	279283	201201	158166	169173
224.2C	1288	-7.7837	37.0363	412416	195210	141141	223223	129154	279283	201201	158166	169173
224.2D	1546	-7.7837	37.0363	414416	187202	141146	223223	129129	277283	201201	158166	175175
224.3A	108	-7.78597	37.0315	403416	195199	141141	219223	129129	281281	201203	170174	173179
224.3B	107	-7.78597	37.0315	403416	195199	139141	219223	129129	277285	201203	170174	173179
224.3C	599	-7.78597	37.0315	407418	195206	141141	223223	129129	283283	201201	158170	171173
224.3D	107	-7.78597	37.0315	403416	195199	139141	219223	129129	277285	201203	170174	173179
224.4A	1906	-7.78426	37.0369	416420	191201	141146	223223	129129	283283	201201	170174	173175
224.4B	1920	-7.78426	37.0369	416420	195199	141141	223223	129129	283283	201201	166178	171173
224.4C	1960	-7.78426	37.0369	416420	206208	146218	223227	129129	281283	203203	170178	173179
224.4D	1906	-7.78426	37.0369	416420	191201	141146	223223	129129	283283	201201	170174	173175
224.5A	1193	-7.78662	37.0357	412414	206210	141141	223223	129154	283283	201203	180190	173177
224.5B	1193	-7.78662	37.0357	412414	206210	141141	223223	129154	283283	201203	180190	173177
224.5C	1029	-7.78662	37.0357	410420	195208	141141	223223	129154	283283	199201	166174	173177
224.5D	1193	-7.78662	37.0357	412414	206210	141141	223223	129154	283283	201203	180190	173177
224.6A	1524	-7.78484	37.0326	414414	191197	141150	225225	129150	278283	201201	166168	171177
224.6B	162	-7.78484	37.0326	407407	201208	141206	223223	129129	275283	203203	170180	171173
224.6C	1772	-7.78484	37.0326	416416	199208	141143	223223	129129	277283	201201	170174	173173
224.6D	162	-7.78484	37.0326	407407	201208	141206	223223	129129	275283	203203	170180	171173
224.7A	1549	-7.78573	37.0357	414416	189206	141141	219223	129129	279287	203205	172174	171173
224.7B	1549	-7.78573	37.0357	414416	189206	141141	219223	129129	279287	203205	172174	171173
224.7C	1549	-7.78573	37.0357	414416	189206	141141	219223	129129	279287	203205	172174	171173
224.7D	1549	-7.78573	37.0357	414416	189206	141141	219223	129129	279287	203205	172174	171173
224.8A	506	-7.78663	37.0352	407416	195195	141143	219223	129129	281283	201203	158174	173173
224.8B	506	-7.78663	37.0352	407416	195195	141143	219223	129129	281283	201203	158174	173173
224.8C	506	-7.78663	37.0352	407416	195195	141143	219223	129129	281283	201203	158174	173173
224.8D	1770	-7.78663	37.0352	416416	199208	141141	223223	129154	283283	201205	170182	169171
227.1A	1480	-7.78564	37.0303	412420	201202	141141	223223	129129	281283	201201	170174	173175
227.1B	1480	-7.78564	37.0303	412420	201202	141141	223223	129129	281283	201201	170174	173175
227.1C	1480	-7.78564	37.0303	412420	201202	141141	223223	129129	281283	201201	170174	173175
227.1D	1886	-7.78564	37.0303	416420	189206	141141	221227	129129	283283	201207	170176	171175
227.2A	737	-7.78933	37.0347	408412	206212	141141	223223	129129	281283	201201	174174	173175
227.2B	214	-7.78933	37.0347	407408	206210	141146	219223	129129	278279	201205	163170	173173
227.2C	214	-7.78933	37.0347	407408	206210	141146	219223	129129	278279	201205	163170	173173
227.2D	896	-7.78933	37.0347	408420	191202	141148	217223	129154	281283	201201	174174	173173
227.3A	1995	-7.78877	37.0334	420420	202206	141146	223223	129129	277283	201201	170172	173173
227.3B	1995	-7.78877	37.0334	420420	202206	141146	223223	129129	277283	201201	170172	173173
227.3C	1995	-7.78877	37.0334	420420	202206	141146	223223	129129	277283	201201	170172	173173
227.3D	1995	-7.78877	37.0334	420420	202206	141146	223223	129129	277283	201201	170172	173173
227.4A	1200	-7.78698	37.0309	412416	187206	141146	223227	129129	277283	201203	170176	173179
227.4B	1200	-7.78698	37.0309	412416	187206	141146	223227	129129	277283	201203	170176	173179
227.4C	1200	-7.78698	37.0309	412416	187206	141146	223227	129129	277283	201203	170176	173179
227.4D	626	-7.78698	37.0309	407420	191206	141141	223223	129129	283283	201201	172178	175177
234A	896	-7.80318	37.0283	408420	191202	141148	217223	129154	281283	201201	174174	173173
234B	523	-7.80318	37.0283	407416	195208	143148	223223	129129	279283	201203	170174	173173
234C	523	-7.80318	37.0283	407416	195208	143148	223223	129129	279283	201203	170174	173173
234D	896	-7.80318	37.0283	408420	191202	141148	217223	129154	281283	201201	174174	173173
236.1A	535	-7.80163	37.0223	407416	199206	141141	223223	129129	283283	201203	170170	169175
236.1B	1592	-7.80163	37.0223	414416	199204	141146	223223	129129	279283	201205	168174	173175
236.1C	1561	-7.80163	37.0223	414416	191206	141141	223225	129129	277281	201205	158172	173177
236.1D	1561	-7.80163	37.0223	414416	191206	141141	223225	129129	277281	201205	158172	173177
236.2A	1931	-7.80129	37.0234	416420	197206	141141	223223	129129	279283	201201	170180	175177
236.2B	638	-7.80129	37.0234	407420	201210	141141	223225	129129	282283	201203	166172	173175
236.2C	555	-7.80129	37.0234	407416	202208	141141	219223	129129	277283	201203	166174	171173
236.2D	479	-7.80129	37.0234	407416	191208	139141	223223	129129	279283	201201	158174	173173
241.10A	590	-7.79802	37.0267	412416	199214	141141	223225	129129	275283	201205	174174	173175
241.10B	590	-7.79802	37.0267	412416	199214	141141	223225	129129	275283	201205	174174	173175
241.10C	590	-7.79802	37.0267	412416	199214	141141	223225	129129	275283	201205	174174	173175
241.10D	590	-7.79802	37.0267	414416	191195	141146	219223	129147	279281	201205	174182	173175
241.11A	1325	-7.79645	37.0259	407418	191202	141141	223223	129129	279283	201201	174178	173177
241.11B	1325	-7.79645	37.0259	410416	201210	141141	223223	129129	283287	201203	170174	175175
241.11C	1325	-7.79645	37.0259	412414	206210	141141	223223	129129	281283	203205	170174	173175
241.11D	1551	-7.79645	37.0259	407416	202208	141146	223227	129154	281283	203205	170174	173173
241.12A	590	-7.79656	37.0251	416416	206210	141141	223225	129129	283287	201205	164166	169169
241.12B	998	-7.79656	37.0251	416416	208210	141141	223223	129129	281283	201207	166174	171173
241.12C	1192	-7.79656	37.0251	416416	206210	141146	219223	129154	281283	201203	182182	169173
241.12D	559	-7.79656	37.0251	412416	187201	141146	223223	129154	283283	201201	158166	173173
241.13A	1848	-7.7968	37.023	412416	199208	139141	223223	129129	283287	201205	166168	171173
241.13B	1856	-7.7968	37.023	412416	199208	139141	223223	129129	283287	201205	166168	171173
241.13C	1849	-7.7968	37.023	412416	195199	141141	223223	129129	281283	201205	166166	171173
241.13D	1197	-7.7968	37.023	407407	191202	141141	223223	129152	281283	201207	170178	169173
241.14A	1320	-7.7961	37.0275	410416	199208	141146	223223	129129	279283	201203	174174	173175
241.14B	1320	-7.7961	37.0275	410416	199208	141146	223223	129129	279283	201203	174174	173175
241.14C	1258	-7.7961	37.0275	407412	199208	141141	223225	129129	281283	201203	170170	173177
241.14D	142	-7.7961	37.0275	410416	199208	141146	223223	129129	279283	201203	174174	173175
241.15A	989	-7.7977	37.0227	416420	191201	141146	223223	129129	279283	201203	158160	173175
241.15B	989	-7.7977	37.0227	407407	208208	141146	223223	129129	281283	203205	168174	171173
241.15C	328	-7.7977	37.0227	391420	189206	141141	223223	129129	279281	201201	166178	171177
241.15D	989	-7.7977	37.0227	403412	191195	141141	223223	129129	283283	205205	164170	169173
241.16A	1905	-7.79928	37.0208	407416	199206	141141	223223	129129	283283	201203	170170	169175
241.16B	171	-7.79928	37.0208	407416	199206	141141	223223	129129	283283	201203	170170	169175
241.16C	53	-7.79928	37.0208	412416	199199	141146	223223	129129	283283	201201	166168	169173
241.16D	87	-7.79928	37.0208	412414	195199	141141	217223	129129	279283	201203	168176	169173
241.17A	535	-7.79408	37.0278	407416	191191	141143	219223	129129	279287	201201	178178	177179
241.17B	535	-7.79408	37.0278	407416	191191	141143	219223	129129	279287	201201	178178	177179
241.17C	1299	-7.79408	37.0278	407416	191191	141143	219223	129129	279287	201201	178178	177179
241.17D	1148	-7.79408	37.0278	403407	199201	139218	223223	129129	283283	201203	168172	173175
241.18A	439	-7.7943	37.0288	416416	195210	141146	223225	129129	279281	201201	172190	175177
241.18B	439	-7.7943	37.0288	416416	195210	141146	223225	129129	279281	201201	172190	175177
241.18C	439	-7.7943	37.0288	408416	206214	139141	223223	154154	283283	201203	174180	173175
241.18D	79	-7.7943	37.0288	416416	195210	141146	223225	129129	279281	201201	172190	175177
241.19A	1754	-7.79757	37.0253	407414	202206	141146	223225	129129	281283	201201	166170	175175
241.19B	1754	-7.79757	37.0253	407412	199206	141141	223223	129129	283287	201201	170172	175177
241.19C	867	-7.79757	37.0253	408408	191206	141146	223225	129154	283287	201201	176178	171173
241.19D	1754	-7.79757	37.0253	407408	199208	141141	223223	129129	281283	203207	170176	173175
241.1A	424	-7.79644	37.0265	407418	191202	141141	223223	129129	279283	201201	174178	173177
241.1B	321	-7.79644	37.0265	407418	191202	141141	223223	129129	279283	201201	174178	173177
241.1C	654	-7.79644	37.0265	407418	191202	141141	223223	129129	279283	201201	174178	173177
241.1D	195	-7.79644	37.0265	407418	191202	141141	223223	129129	279283	201201	174178	173177
241.20A	223	-7.79815	37.0206	407416	195201	141141	223223	129129	279283	201201	170176	171171
241.20B	902	-7.79815	37.0206	416420	206208	141146	223223	129150	281283	201203	158166	169173
241.20C	577	-7.79815	37.0206	416420	206208	141146	223223	129150	281283	201203	158166	169173
241.20D	1733	-7.79815	37.0206	412412	199202	141141	223223	129129	281283	203205	174178	169171
241.21A	509	-7.7978	37.0252	405414	199202	141141	223223	129147	283283	201205	166180	175175
241.21B	1957	-7.7978	37.0252	414416	187202	141146	223223	129129	277283	201201	158166	175175
241.21C	1957	-7.7978	37.0252	414416	187202	141146	223223	129129	277283	201201	158166	175175
241.21D	1075	-7.7978	37.0252	405414	199202	141141	223223	129147	283283	201205	166180	173175
241.2A	129	-7.79463	37.0289	407408	208210	141141	223223	129170	283283	201201	176178	169173
241.2B	1546	-7.79463	37.0289	408420	195210	141143	223223	129129	277279	201205	170172	175175
241.2C	1546	-7.79463	37.0289	407416	208208	141141	223223	129154	281283	203203	174176	175175
241.2D	128	-7.79463	37.0289	416416	193210	141146	223223	129147	279283	201201	166166	173175
241.3A	48	-7.79803	37.0233	391416	206206	141141	223223	129129	279281	201203	158178	173177
241.3B	1300	-7.79803	37.0233	412416	199201	139141	223223	129129	283283	203205	166166	173173
241.3C	48	-7.79803	37.0233	391416	206206	141141	223223	129129	279281	201203	158178	173177
241.3D	1847	-7.79803	37.0233	416416	206210	139141	223223	129129	275279	201203	158170	173173
241.4A	1797	-7.79508	37.029	416416	201208	141141	223223	129129	277283	203203	158182	171171
241.4B	1797	-7.79508	37.029	416416	201208	141141	223223	129129	277283	203203	158182	171171
241.4C	1268	-7.79508	37.029	412416	195206	141141	223223	129129	279283	201203	174178	175175
241.4D	1268	-7.79508	37.029	412416	195206	141141	223223	129129	279283	201203	174178	175175
241.5A	1968	-7.79826	37.0233	416420	210212	141141	223223	129129	279283	201203	158172	173175
241.5B	1968	-7.79826	37.0233	416420	210212	141141	223223	129129	279283	201203	158172	173175
241.5C	1593	-7.79826	37.0233	414416	199206	141141	219223	129154	281283	201203	158166	173175
241.5D	1593	-7.79826	37.0233	414416	199206	141141	219223	129154	281283	201203	158166	173175
241.6A	1136	-7.79622	37.026	412414	191202	141146	223223	129129	283283	201201	166166	175175
241.6B	516	-7.79622	37.026	407416	195206	141141	223225	129129	279279	201203	166166	171173
241.6C	148	-7.79622	37.026	407407	191208	141218	223223	129129	281283	203205	170172	171173
241.6D	1260	-7.79622	37.026	412416	195201	141141	223223	129170	275279	203205	174180	169171
241.7A	1847	-7.79803	37.0239	416416	206210	139141	223223	129129	275279	201203	158170	173173
241.7B	504	-7.79803	37.0239	407416	193210	139141	223223	129129	275279	201203	158170	173173
241.7C	1854	-7.79803	37.0239	416416	208210	139141	223223	129129	275287	201205	166170	171173
241.7D	1847	-7.79803	37.0239	416416	206210	139141	223223	129129	275279	201203	158170	173173
241.8A	1357	-7.79745	37.0268	412416	204206	141141	223223	129129	277281	201203	170180	169175
241.8B	1357	-7.79745	37.0268	412416	204206	141141	223223	129129	277281	201203	170180	169175
241.8C	1357	-7.79745	37.0268	412416	204206	141141	223223	129129	277281	201203	170180	169175
241.8D	1064	-7.79745	37.0268	412412	195199	141141	223225	129154	283283	201201	170174	169175
241.9A	1891	-7.79339	37.03	416420	189210	141141	223223	129129	266283	205205	158170	171175
241.9B	1890	-7.79339	37.03	416420	189210	141141	223223	129129	266283	205205	158170	171173
241.9C	457	-7.79339	37.03	407416	191204	141141	223223	129129	279283	201201	174174	173175
241.9D	1890	-7.79339	37.03	416420	189210	141141	223223	129129	266283	205205	158170	171173
279.11A	1780	-7.78474	37.0291	407407	191191	141146	223223	129129	281283	201201	166172	171171
279.11B	1794	-7.78474	37.0291	407416	199206	141141	223223	129150	281287	201201	166174	173177
279.11C	896	-7.78474	37.0291	407407	191191	141146	223223	129129	281283	201201	166172	171171
279.11D	896	-7.78474	37.0291	407420	191202	141146	223223	129129	283287	201203	174174	171175
279.1A	137	-7.78991	37.03	416416	201201	141146	223223	129129	279287	201201	158166	173179
279.1B	536	-7.78991	37.03	416416	201206	141146	223223	129129	283287	201203	158166	173179
279.1C	137	-7.78991	37.03	408420	191202	141148	217223	129154	281283	201201	174174	173173
279.1D	625	-7.78991	37.03	408420	191202	141148	217223	129154	281283	201201	174174	173173
279.2A	813	-7.79048	37.0286	408416	195204	141146	219225	129129	279283	201205	168180	177177
279.2B	1726	-7.79048	37.0286	416416	191210	141141	223223	129129	281283	201203	170174	173177
279.2C	163	-7.79048	37.0286	407407	202206	141141	223223	129129	279281	203205	170178	173173
279.2D	869	-7.79048	37.0286	408416	208210	141141	223223	129147	283283	201203	172172	175175
279.3A	1721	-7.79069	37.0309	416416	191208	143218	219223	129129	283287	201203	168178	173179
279.3B	1780	-7.79069	37.0309	416416	201201	141146	223223	129129	279287	201201	158166	173179
279.3C	831	-7.79069	37.0309	408416	199210	141214	223223	129129	281298	201201	174174	173173
279.3D	1721	-7.79069	37.0309	416416	191208	143218	219223	129129	283287	201203	168178	173179
279.4A	194	-7.7907	37.0297	407408	199208	139141	223223	129129	281283	201203	180182	173177
279.4B	194	-7.7907	37.0297	407408	199208	139141	223223	129129	281283	201203	180182	173177
279.4C	194	-7.7907	37.0297	407408	199208	139141	223223	129129	281283	201203	180182	173177
279.4D	194	-7.7907	37.0297	407408	199208	139141	223223	129129	281283	201203	180182	173177
279.5A	1270	-7.7907	37.0301	412416	195206	141141	223223	129129	281283	201205	170174	171171
279.5B	539	-7.7907	37.0301	407416	199206	141218	223225	129129	279279	201201	158172	169169
279.5C	1270	-7.7907	37.0301	412416	195206	141141	223223	129129	281283	201205	170174	171171
279.5D	222	-7.7907	37.0301	407408	208208	141146	223223	129129	283283	201201	172174	175177
279.6A	1956	-7.79148	37.0297	416420	206208	141141	223223	129129	283283	201201	170172	169175
279.6B	219	-7.79148	37.0297	407408	208208	141141	223227	129129	279283	201201	166168	175175
279.6C	219	-7.79148	37.0297	407408	208208	141141	223227	129129	279283	201201	166168	175175
279.6D	219	-7.79148	37.0297	407408	208208	141141	223227	129129	279283	201201	166168	175175
279.7A	77	-7.78958	37.0285	403407	191210	141214	223223	129150	281283	201203	174176	175175
279.7B	24	-7.78958	37.0285	391412	201206	141141	223223	129129	275281	201205	176178	169171
279.7C	1259	-7.78958	37.0285	412416	195199	141146	223229	129129	273283	201203	158168	173177
279.7D	1847	-7.78958	37.0285	416416	206210	139141	223223	129129	275279	201203	158170	173173
279.8A	193	-7.79081	37.0295	407408	199208	139141	223223	129129	281283	201203	176183	173177
279.8B	206	-7.79081	37.0295	407408	204206	139141	221223	129129	281281	201201	174176	173173
279.8C	206	-7.79081	37.0295	407408	204206	139141	221223	129129	281281	201201	174176	173173
279.8D	1726	-7.79081	37.0295	416416	191210	141141	223223	129129	281283	201203	170174	173177
279.9A	1348	-7.78542	37.0291	412416	201210	141141	223223	129129	279283	201205	166170	173173
279.9B	1962	-7.78542	37.0291	416420	206210	141141	219223	129129	283283	201203	158170	171173
279.9C	1348	-7.78542	37.0291	412416	201210	141141	223223	129129	279283	201205	166170	173173
279.9D	522	-7.78542	37.0291	407416	195208	141148	223223	129129	279283	201201	168174	173173
282.1A	1946	-7.79136	37.0328	416420	201206	141146	223225	129129	279283	201205	172174	175175
282.1B	1880	-7.79136	37.0328	416420	187206	141143	223223	129129	277283	201201	158166	171177
282.1C	835	-7.79136	37.0328	408416	201202	141148	223223	129154	281283	201203	172174	169173
282.1D	1199	-7.79136	37.0328	412416	187206	141141	223223	129129	277283	201201	158166	175177
282.2A	1546	-7.78934	37.0307	414416	187202	141146	223223	129129	277283	201201	158166	175175
282.2B	1737	-7.78934	37.0307	416416	195195	141146	223223	129129	275283	201201	172174	171173
282.2C	1765	-7.78934	37.0307	416416	199206	141141	223223	129129	283283	201203	174174	169173
282.2D	1546	-7.78934	37.0307	414416	187202	141146	223223	129129	277283	201201	158166	175175
283.10A	594	-7.80768	37.0265	407418	191208	141146	223223	129154	283283	201201	170178	173175
283.10B	594	-7.80768	37.0265	407418	191208	141146	223223	129154	283283	201201	170178	173175
283.10C	1815	-7.80768	37.0265	416416	202210	141141	223223	129129	281283	201201	168170	171173
283.10D	1319	-7.80768	37.0265	412416	199206	141146	223225	129129	275279	201201	170176	173175
283.11A	620	-7.80959	37.026	407420	191195	146146	219231	129129	279279	201201	170176	169171
283.11B	293	-7.80959	37.026	407412	191206	146146	219223	129152	279279	201201	166176	171189
283.11C	76	-7.80959	37.026	403407	191206	141146	223225	129129	279283	201205	178181	171173
283.11D	1132	-7.80959	37.026	412414	191195	139146	223223	129129	281283	201203	172181	171173
283.12A	1628	-7.80352	37.0274	414416	208208	146146	223223	129129	281283	201207	158172	173173
283.12B	1494	-7.80352	37.0274	412420	202206	141141	223223	129129	279283	201205	174174	173173
283.12C	1628	-7.80352	37.0274	414416	208208	146146	223223	129129	281283	201207	158172	173173
283.12D	1628	-7.80352	37.0274	414416	208208	146146	223223	129129	281283	201207	158172	173173
283.13A	633	-7.81026	37.0275	407420	201204	141146	223227	129129	279281	201203	158178	169173
283.13B	662	-7.81026	37.0275	408408	208208	141141	223223	129154	283285	201201	170170	169173
283.13C	634	-7.81026	37.0275	407420	201204	146156	223227	129129	279281	201203	158178	169173
283.13D	634	-7.81026	37.0275	407420	201204	146156	223227	129129	279281	201203	158178	169173
283.14A	1682	-7.80554	37.0289	416416	191191	141141	223223	129129	279283	201201	168178	175177
283.14B	624	-7.80554	37.0289	407420	191201	146146	223227	129129	279281	201201	168172	169189
283.14C	1967	-7.80554	37.0289	416420	208210	141146	223223	129129	279283	201201	170174	173175
283.14D	157	-7.80554	37.0289	407407	199210	141141	219223	129129	281287	201201	170170	171173
283.15A	600	-7.80644	37.0286	407418	195212	141141	223223	129129	281283	201201	174176	169173
283.15B	1002	-7.80644	37.0286	410416	202206	141141	223223	129129	283283	201201	166172	169171
283.15C	1174	-7.80644	37.0286	412414	202218	141218	223225	129129	283283	201201	172172	173173
283.15D	600	-7.80644	37.0286	407418	195212	141141	223223	129129	281283	201201	174176	169173
283.16A	570	-7.80779	37.0262	407416	206206	141146	223225	129150	279283	199201	174181	173173
283.16B	593	-7.80779	37.0262	407418	191206	141146	223231	129129	279283	201205	170176	169179
283.16C	1371	-7.80779	37.0262	412416	206206	141218	219223	129129	279279	201203	172181	173175
283.16D	643	-7.80779	37.0262	407420	202212	141146	223227	129129	0	201201	166176	169173
283.18A	1215	-7.80869	37.0281	412416	191195	146148	225229	129129	273283	201201	158170	173177
283.18B	1045	-7.80869	37.0281	412412	191195	146148	225229	129129	273283	201201	158170	173177
283.18C	698	-7.80869	37.0281	408412	191212	141141	217223	129129	281283	201201	168174	173175
283.18D	1078	-7.80869	37.0281	412412	199206	141148	223227	129129	277283	201205	164176	173173
283.19A	1469	-7.80937	37.0265	412420	191208	141141	223223	129129	277283	201201	164168	173173
283.19B	568	-7.80937	37.0265	407416	206206	141146	223223	129129	279279	201201	174178	173179
283.19C	334	-7.80937	37.0265	407412	201206	141141	223223	129129	277279	201201	168172	173189
283.19D	275	-7.80937	37.0265	407412	191206	141141	221223	129129	279283	199201	174176	173173
283.2A	377	-7.80746	37.0263	407414	191195	141141	223225	129129	279287	201205	170174	173177
283.2B	377	-7.80746	37.0263	407414	191195	141141	223225	129129	279287	201205	170174	173177
283.2C	392	-7.80746	37.0263	407414	191206	141218	223225	129129	279281	201205	170176	169177
283.2D	1387	-7.80746	37.0263	412416	206208	141146	223223	129129	283283	201201	168170	173177
283.3A	1391	-7.80576	37.029	412416	206210	139141	223223	129129	283283	199201	176176	173175
283.3B	1391	-7.80576	37.029	412416	206210	139141	223223	129129	283283	199201	176176	173175
283.3C	487	-7.80576	37.029	407416	191208	141141	223225	129129	279283	201201	170174	173177
283.3D	576	-7.80576	37.029	407416	208208	141141	223223	129154	275279	201205	168172	171173
283.4A	481	-7.80408	37.0273	407416	191208	141141	219223	129129	279283	201201	170174	171173
283.4B	481	-7.80408	37.0273	407416	191208	141141	219223	129129	279283	201201	170174	171173
283.4C	481	-7.80408	37.0273	407416	191208	141141	219223	129129	279283	201201	170174	171173
283.4D	480	-7.80408	37.0273	407416	191208	141141	219223	129129	279283	201201	170174	171171
283.5A	1677	-7.80937	37.0267	416416	187187	139141	223223	129129	283283	201201	174174	171171
283.5B	1546	-7.80937	37.0267	414416	187202	141146	223223	129129	277283	201201	158166	175175
283.5C	1680	-7.80937	37.0267	416416	187208	139141	223223	129129	283283	201201	170174	171173
283.5D	1546	-7.80937	37.0267	414416	187202	141146	223223	129129	277283	201201	158166	175175
283.6A	39	-7.80948	37.027	391416	197206	141143	223225	129129	277279	203205	166166	171171
283.6B	892	-7.80948	37.027	408420	191202	141141	223223	129129	279281	201201	174174	171173
283.6C	892	-7.80948	37.027	408420	191202	141141	223223	129129	279281	201201	174174	171173
283.6D	892	-7.80948	37.027	408420	191202	141141	223223	129129	279281	201201	174174	171173
283.8A	299	-7.807	37.0287	407412	191214	139141	223223	129129	275285	201203	174178	173173
283.8B	1693	-7.807	37.0287	416416	191201	141141	223223	129129	275279	201205	158174	173173
283.8C	239	-7.807	37.0287	407410	195206	141141	223225	129129	283283	201201	170178	173173
283.8D	451	-7.807	37.0287	407416	191201	141146	223223	129129	277279	201201	166168	173173
285.10A	993	-7.81421	37.0235	412412	191193	141146	223223	129129	279279	201201	174180	169173
285.10B	993	-7.81421	37.0235	407416	202206	141146	217223	129129	283283	201203	168182	173173
285.10C	993	-7.81421	37.0235	410416	201206	141141	223223	129129	277283	201205	168170	171173
285.10D	993	-7.81421	37.0235	407416	204206	139218	223223	129129	283283	201201	158176	171177
285.11A	1043	-7.81894	37.022	407407	191206	141141	223223	129129	279281	201203	158170	173173
285.11B	554	-7.81894	37.022	416416	191208	141146	223223	129129	275279	205207	158168	169173
285.11C	993	-7.81894	37.022	416420	191208	141146	223223	129129	275279	205207	158168	169173
285.11D	560	-7.81894	37.022	407407	191218	141141	219223	129129	277279	201203	174174	173173
285.12A	144	-7.81512	37.0223	407408	191191	141141	223223	129129	283287	203205	172174	169171
285.12B	1718	-7.81512	37.0223	412416	191208	141152	223223	129129	279283	201203	166178	173175
285.12C	1915	-7.81512	37.0223	407408	191191	141141	223223	129129	283287	201201	174174	169173
285.12D	149	-7.81512	37.0223	416416	202206	141146	219223	129129	283283	203205	172174	171179
285.13A	175	-7.82005	37.0242	407420	191191	141146	223227	129150	279283	201201	174176	173177
285.13B	1242	-7.82005	37.0242	407420	191191	141146	223223	129150	283283	201203	174174	169177
285.13C	174	-7.82005	37.0242	407412	191206	141141	217223	129129	283285	201203	170174	173177
285.13D	1811	-7.82005	37.0242	416416	206208	141141	223223	129129	283283	201203	174174	173173
285.14A	618	-7.81567	37.0234	416420	191193	141146	223223	129154	283283	201203	170174	169173
285.14B	617	-7.81567	37.0234	407412	191206	139146	223223	129154	279283	201203	166166	169173
285.14C	274	-7.81567	37.0234	407416	191206	141146	223223	129154	279281	201201	176180	173173
285.14D	1837	-7.81567	37.0234	407416	191206	141146	223223	129154	279283	201205	176178	173173
285.15A	1896	-7.81837	37.0243	414416	191197	141141	223223	129150	279281	201201	170172	173173
285.15B	273	-7.81837	37.0243	414416	191197	141141	223223	129150	279281	201201	170172	173173
285.15C	473	-7.81837	37.0243	407412	208208	141141	223223	129129	279279	203205	174176	173175
285.15D	474	-7.81837	37.0243	407414	201206	141141	223223	129150	279283	201201	174176	173173
285.16A	1552	-7.81634	37.0255	407412	206218	141141	223225	129129	277277	201201	158168	169169
285.16B	1552	-7.81634	37.0255	407420	202202	141146	223225	129154	283283	201203	168176	169173
285.16C	367	-7.81634	37.0255	407412	206218	141141	223225	129129	277277	201201	158168	169169
285.16D	420	-7.81634	37.0255	407412	206218	141141	223225	129129	277287	201201	0	169173
285.17A	365	-7.8195	37.0229	407420	206206	141143	223223	129129	277277	201203	170176	173173
285.17B	639	-7.8195	37.0229	407416	191202	141146	223225	129150	279281	201201	170178	169173
285.17C	365	-7.8195	37.0229	408416	201206	141146	219223	129129	279283	203205	166174	173173
285.17D	366	-7.8195	37.0229	416416	201210	141148	219227	129129	277283	203207	166170	173175
285.18A	644	-7.81815	37.0225	408412	199218	141141	223225	129129	278279	201205	174178	173175
285.18B	455	-7.81815	37.0225	407416	199202	141141	223225	129129	281283	201205	168172	169171
285.18C	839	-7.81815	37.0225	408412	195197	139141	223223	129152	279283	203203	168172	171173
285.18D	1802	-7.81815	37.0225	410420	191206	141146	223223	129152	279279	201201	170170	173173
285.19A	721	-7.82084	37.0231	407418	191206	141141	223223	129129	279283	201201	166174	171173
285.19B	533	-7.82084	37.0231	416416	206208	141146	219223	129129	283283	201201	170174	171173
285.19C	702	-7.82084	37.0231	407412	191208	141143	217223	129170	279283	201205	172176	171177
285.19D	1023	-7.82084	37.0231	407407	191191	141143	217223	129129	283283	201201	172176	173177
285.1A	591	-7.8141	37.0243	410416	201206	141141	223223	129129	277283	201205	168170	171173
285.1B	1842	-7.8141	37.0243	410416	201206	141141	223223	129129	277283	201205	168170	171173
285.1C	294	-7.8141	37.0243	410416	201206	141141	223223	129129	277283	201205	168170	171173
285.1D	136	-7.8141	37.0243	410416	201206	141141	223223	129129	277283	201205	168170	171173
285.21A	1684	-7.81793	37.0219	408420	191201	139141	223223	129129	279283	201201	170170	173173
285.21B	230	-7.81793	37.0219	420420	201202	141148	223223	129154	281283	201201	170174	173175
285.21C	250	-7.81793	37.0219	420420	201202	141148	223223	129154	281283	201201	170174	173175
285.21D	1019	-7.81793	37.0219	420420	201202	141148	223223	129154	281283	201201	170174	173175
285.22A	887	-7.81691	37.0238	414416	191206	141143	223225	129129	283287	201201	174176	171177
285.22B	1990	-7.81691	37.0238	412416	191210	141146	223225	129152	283287	201201	170178	173175
285.22C	1990	-7.81691	37.0238	407416	191206	141141	223225	129129	279287	201201	176178	173175
285.22D	1990	-7.81691	37.0238	408414	206208	141146	223223	129129	275287	201205	170170	173173
285.23A	1562	-7.81983	37.023	412416	195199	141146	223229	129129	273283	201203	158168	173177
285.23B	1244	-7.81983	37.023	412416	195199	141146	223229	129129	273283	201203	158168	173177
285.23C	467	-7.81983	37.023	412416	195199	141146	223229	129129	273283	201203	158168	173177
285.23D	779	-7.81983	37.023	412416	195199	141146	223229	129129	273283	201203	158168	173177
285.24A	1259	-7.81297	37.0244	412416	201206	139141	223223	129129	279283	201201	168168	171173
285.24B	1259	-7.81297	37.0244	407416	191206	141218	221223	129129	283283	201201	168176	173173
285.24C	1259	-7.81297	37.0244	416416	206206	141141	221223	129129	283287	201201	168170	173173
285.24D	1259	-7.81297	37.0244	416416	206206	139141	223223	129129	283287	201201	158170	173173
285.2A	1333	-7.81871	37.0232	416416	191191	141152	223225	129147	279287	201201	168170	173173
285.2B	476	-7.81871	37.0232	407410	191208	141146	223223	129129	279283	201201	166174	171175
285.2C	1828	-7.81871	37.0232	407410	206208	143146	223225	129129	279283	201205	166170	171175
285.2D	1826	-7.81871	37.0232	410418	0	141146	223225	129129	0	201205	170178	173173
285.3A	1208	-7.8159	37.0228	412416	191191	141143	223223	129129	283283	201201	174176	171173
285.3B	1233	-7.8159	37.0228	412416	191206	141143	223223	129129	279283	201201	170178	173173
285.3C	1226	-7.8159	37.0228	412416	191201	141143	223225	129129	283283	201201	174176	171173
285.3D	1657	-7.8159	37.0228	414420	191208	141220	223223	129129	277277	201205	172174	173173
285.4A	279	-7.81726	37.0214	407412	191206	141141	223223	129152	279283	201201	168168	171173
285.4B	1024	-7.81726	37.0214	410420	191206	141146	223223	129152	281283	201201	170178	171173
285.4C	1024	-7.81726	37.0214	410420	191206	141146	223223	129152	281283	201201	170178	171173
285.4D	1720	-7.81726	37.0214	416416	191208	141218	223227	129129	279279	201203	170174	171173
285.5A	466	-7.81465	37.026	407416	191206	141141	223225	129129	279285	205207	174176	173177
285.5B	466	-7.81465	37.026	407416	191206	141141	223225	129129	279285	205207	174176	173177
285.5C	465	-7.81465	37.026	407416	191206	141141	223225	129129	279285	201207	174176	173175
285.5D	463	-7.81465	37.026	407416	191206	141141	223225	129129	0	201207	158174	173177
285.6A	1761	-7.81883	37.0215	416416	197208	141143	223223	129129	279281	201203	168176	171177
285.6B	124	-7.81883	37.0215	403418	193199	146146	219223	129129	279279	201203	174176	171173
285.6C	849	-7.81883	37.0215	408416	202214	141141	223223	129129	277283	201207	170176	173173
285.6D	1695	-7.81883	37.0215	416416	191202	141141	223225	129150	279279	201201	172174	171171
285.7A	782	-7.81533	37.0238	408414	206218	141141	223223	129129	279283	201201	170174	173175
285.7B	490	-7.81533	37.0238	407416	191208	141146	223223	129129	277279	203205	172172	171173
285.7C	88	-7.81533	37.0238	403412	191206	139141	219225	129129	281283	203207	158170	173175
285.7D	1448	-7.81533	37.0238	412420	191191	139141	219223	129129	281283	203207	158170	173175
285.8A	829	-7.8195	37.0227	408416	199208	141141	223223	129129	285287	201205	172174	173173
285.8B	1785	-7.8195	37.0227	416416	201202	146218	223225	129129	275283	201207	168170	169175
285.8C	1343	-7.8195	37.0227	412416	201208	139218	225225	129129	275277	201207	170172	175177
285.8D	829	-7.8195	37.0227	408416	199208	141141	223223	129129	285287	201205	172174	173173
285.9A	1698	-7.81443	37.0243	416416	191204	141146	223223	129152	279287	201203	166170	173173
285.9B	1698	-7.81443	37.0243	416416	191204	141146	223223	129152	279287	201203	166170	173173
285.9C	1239	-7.81443	37.0243	412416	191208	141141	223223	129154	279279	201205	178178	171173
285.9D	1239	-7.81443	37.0243	412416	191208	141141	223223	129154	279279	201205	178178	171173
286A	1314	-7.82523	37.0213	412416	199206	141146	223223	129129	277283	201203	176184	173175
286B	824	-7.82523	37.0213	408416	195212	141146	223225	129129	281281	201205	170174	173177
286C	337	-7.82523	37.0213	407412	201206	141146	223229	129129	279283	201201	166178	169175
286D	1259	-7.82523	37.0213	412416	195199	141146	223229	129129	273283	201203	158168	173177
287.1A	1259	-7.82478	37.0227	412416	195199	141146	223229	129129	273283	201203	158168	173177
287.1B	1259	-7.82478	37.0227	412416	195199	141146	223229	129129	273283	201203	158168	173177
287.1C	1259	-7.82478	37.0227	412416	195199	141146	223229	129129	273283	201203	158168	173177
287.1D	1259	-7.82478	37.0227	412416	195199	141146	223229	129129	273283	201203	158168	173177
287.2A	787	-7.82512	37.0222	408416	191195	141141	223225	129129	279283	201201	166178	169175
287.2B	1259	-7.82512	37.0222	412416	195199	141146	223229	129129	273283	201203	158168	173177
287.2C	1259	-7.82512	37.0222	412416	195199	141146	223229	129129	273283	201203	158168	173177
287.2D	1259	-7.82512	37.0222	412416	195199	141146	223229	129129	273283	201203	158168	173177
287.3A	1134	-7.82378	37.0196	412414	191199	141146	223223	129150	279285	201201	168170	173177
287.3B	1696	-7.82378	37.0196	416416	191202	141143	223225	129129	279287	201207	170176	171171
287.3C	347	-7.82378	37.0196	407412	204206	139141	223225	129129	283283	201201	158166	171173
287.3D	1134	-7.82378	37.0196	412414	191199	141146	223223	129150	279285	201201	168170	173177
287.4A	1	-7.82378	37.0198	300300	0	141143	223223	129129	283287	201203	170176	173175
287.4B	1820	-7.82378	37.0198	416416	204208	141218	219223	129129	283287	201201	168170	169179
287.4C	389	-7.82378	37.0198	407414	191206	141141	223223	129129	279283	203205	174174	171175
287.4D	1218	-7.82378	37.0198	412416	191199	141141	223223	129129	283287	201203	170174	173173
287.5A	1227	-7.82434	37.0198	412416	191202	141141	223223	129129	279283	201203	174178	173177
287.5B	1513	-7.82434	37.0198	412422	191201	141141	223223	129129	283283	201205	170170	169173
287.5C	1513	-7.82434	37.0198	412422	191201	141141	223223	129129	283283	201205	170170	169173
287.5D	1227	-7.82434	37.0198	412416	191202	141141	223223	129129	279283	201203	174178	173177
288.11A	1408	-7.82627	37.014	410416	204208	141143	223223	129129	279279	201201	168178	169173
288.11B	1408	-7.82627	37.014	410416	204208	141143	223223	129129	279279	201201	168178	169173
288.11C	1408	-7.82627	37.014	403416	204206	141218	223225	129152	277283	201205	174176	173173
288.11D	1322	-7.82627	37.014	407412	204206	139146	223223	129129	281281	201201	176178	173177
288.12A	1009	-7.82739	37.0162	407412	191206	141141	223223	129129	279285	201201	170176	171173
288.12B	1009	-7.82739	37.0162	407416	206210	141141	223223	129129	277279	201203	164172	171173
288.12C	116	-7.82739	37.0162	414420	191197	139141	223223	129170	279279	201201	172174	173175
288.12D	348	-7.82739	37.0162	407416	191195	141148	219223	129129	279283	201205	174174	171173
288.13A	278	-7.82414	37.0138	407416	191191	143152	223223	129129	279283	201201	172174	169173
288.13B	573	-7.82414	37.0138	416416	191208	141141	219225	129129	277279	201201	170178	169173
288.13C	1651	-7.82414	37.0138	407407	199206	141141	223223	129129	279283	201203	170180	171173
288.13D	445	-7.82414	37.0138	408416	191218	141146	223223	129129	275283	201203	170174	169173
288.14A	442	-7.82695	37.0134	407416	191208	141146	223225	129129	279283	201201	168168	173177
288.14B	1712	-7.82695	37.0134	407414	191197	141141	223223	129129	283283	201205	174174	173175
288.14C	156	-7.82695	37.0134	407408	191195	141141	223223	129129	279283	201201	174180	173175
288.14D	806	-7.82695	37.0134	412416	191208	141141	223223	129129	283285	201201	170174	171171
288.15A	493	-7.82671	37.0166	416418	204206	146218	219225	129129	279283	201201	168170	169179
288.15B	381	-7.82671	37.0166	408416	195208	141141	223223	129129	279287	201207	164176	173177
288.15C	178	-7.82671	37.0166	416418	204206	146218	219225	129129	279283	201201	168170	169179
288.15D	1238	-7.82671	37.0166	407416	206208	141141	223223	129129	283283	201205	168174	173173
288.16A	1873	-7.8293	37.0151	407414	191195	141146	223223	129129	279279	201205	0	171173
288.16B	819	-7.8293	37.0151	407412	191195	146146	223223	129129	271283	201203	158168	173175
288.16C	1873	-7.8293	37.0151	407412	191195	146146	223223	129129	271283	201203	158168	173175
288.16D	571	-7.8293	37.0151	416416	195208	141141	223223	129129	279283	201207	172178	173179
288.1A	378	-7.82942	37.0152	412416	208208	141146	223225	129129	279285	201201	166166	173177
288.1B	262	-7.82942	37.0152	412416	208208	141146	223225	129129	279285	201201	166166	173177
288.1C	262	-7.82942	37.0152	412416	208208	141146	223225	129129	279285	201201	166166	173177
288.1D	1749	-7.82942	37.0152	412416	199208	141146	223225	129129	279285	201203	166168	173177
288.2A	994	-7.82593	37.0153	410416	201206	141146	223223	129129	283287	201201	170170	173173
288.2B	1409	-7.82593	37.0153	412416	208208	141146	223225	129129	279285	201203	166176	173173
288.2C	1170	-7.82593	37.0153	412414	201208	146152	223223	129129	277279	201201	168172	169173
288.2D	712	-7.82593	37.0153	408412	195218	141143	223225	129129	279281	201203	168170	169173
288.3A	380	-7.82269	37.0125	407414	191197	141141	223223	129129	279287	201201	168170	173173
288.3B	1751	-7.82269	37.0125	416416	195208	141141	223223	129129	283287	201201	166178	169171
288.3C	499	-7.82269	37.0125	407416	191214	141143	223223	129129	283283	201201	170178	171173
288.3D	1865	-7.82269	37.0125	416418	191206	141143	223223	129129	279283	201203	170186	171175
288.4A	807	-7.82458	37.0157	408416	193193	141143	223225	129129	277279	201203	168174	173173
288.4B	1654	-7.82458	37.0157	414420	191201	141218	223223	129129	279283	201201	174176	173173
288.4C	1228	-7.82458	37.0157	412416	191202	146146	223223	129129	279283	201207	176178	171177
288.4D	418	-7.82458	37.0157	407414	199208	141146	217227	129154	279281	201201	172174	173175
288.5A	1177	-7.82368	37.0158	412414	206206	139141	223223	129129	275277	201201	170172	173173
288.5B	407	-7.82368	37.0158	407414	195206	141218	223223	129129	277279	201201	166172	173175
288.5C	1259	-7.82368	37.0158	412416	195199	141146	223229	129129	273283	201203	158168	173177
288.5D	269	-7.82368	37.0158	407412	191201	141146	225225	129129	281283	201201	172178	169173
288.6A	834	-7.82469	37.0161	408416	201201	143146	223223	129129	281283	201201	168174	173175
288.6B	472	-7.82469	37.0161	407416	191206	141146	223223	129129	279279	201203	170178	173173
288.6C	1544	-7.82469	37.0161	414414	210210	141146	225225	129150	279283	201203	170170	169173
288.6D	438	-7.82469	37.0161	407416	191191	141141	223227	129129	279283	201201	172172	173173
288.7A	587	-7.82616	37.0151	407418	191199	141141	223225	129143	279279	199205	174178	171175
288.7B	587	-7.82616	37.0151	407418	191199	141141	223225	129143	279279	199205	174178	171175
288.7C	587	-7.82616	37.0151	407418	191199	141141	223225	129143	279279	199205	174178	171175
288.7D	482	-7.82616	37.0151	407416	191208	141141	223223	129129	279283	201201	158174	173173
288.8A	127	-7.8238	37.0137	405407	191210	141141	223223	129129	275279	201203	168170	171173
288.8B	127	-7.8238	37.0137	405407	191210	141141	223223	129129	275279	201203	168170	171173
288.8C	448	-7.8238	37.0137	407416	191201	139141	223225	129129	279279	201203	170170	167171
288.8D	127	-7.8238	37.0137	405407	191210	141141	223223	129129	275279	201203	168170	171173
288.9A	67	-7.82559	37.0162	403403	204206	139146	223225	129129	279287	201205	168180	171173
288.9B	72	-7.82559	37.0162	403407	191206	141141	223223	129129	279279	201201	170174	173175
288.9C	90	-7.82559	37.0162	403412	193202	141141	223223	129129	279287	201201	168172	169173
288.9D	1812	-7.82559	37.0162	416416	202206	141146	223223	129147	277283	201201	158172	173175
289.1A	749	-7.82985	37.0195	408412	210212	141141	223223	129129	277283	205205	168174	173175
289.1B	409	-7.82985	37.0195	407414	195212	141141	225227	129129	279283	201201	166166	169177
289.1C	371	-7.82985	37.0195	407412	210212	141143	223223	129129	283285	199203	166174	171175
289.1D	1600	-7.82985	37.0195	414416	201202	141141	225225	129129	279283	201201	158166	173175
289.2A	1536	-7.82985	37.0196	414414	199208	141218	223223	129129	279283	201203	172172	169175
289.2B	1640	-7.82985	37.0196	414418	197218	141146	223223	129154	281283	201205	170176	173173
289.2C	1868	-7.82985	37.0196	416418	195202	141146	225225	129129	279283	201205	166166	169173
289.2D	1687	-7.82985	37.0196	416416	191195	141141	223227	129129	281283	201201	158166	173175
289.3A	409	-7.82929	37.0197	407414	195212	141141	225227	129129	279283	201201	166166	169177
289.3B	732	-7.82929	37.0197	408412	206208	141141	223223	129129	281283	201201	174174	173175
289.3C	666	-7.82929	37.0197	408410	195206	141141	223223	129129	275283	201201	174174	171173
289.3D	120	-7.82929	37.0197	403416	206208	218218	223225	129154	277283	201203	174174	173175
290.10A	478	-7.833	37.0191	414418	189199	141150	225227	129150	277281	201201	166166	173173
290.10B	1728	-7.833	37.0191	391420	189206	141143	223223	129129	283283	201207	166178	175175
290.10C	1241	-7.833	37.0191	412416	202206	141141	223225	129129	283283	201201	166166	173175
290.10D	840	-7.833	37.0191	408412	195206	141148	223227	129129	281283	201201	174178	173175
290.1A	1633	-7.83469	37.0195	407416	191206	146146	223223	129172	279283	201205	170178	173173
290.1B	54	-7.83469	37.0195	416416	191210	141141	223223	129129	283283	201201	170174	171173
290.1C	1352	-7.83469	37.0195	412416	191208	141146	223223	129129	277298	201203	166170	173175
290.1D	707	-7.83469	37.0195	408416	201208	141141	223223	129129	279283	203205	176186	173177
290.2A	494	-7.83907	37.0171	407416	191208	141220	223223	129170	279279	201205	170178	175177
290.2B	1099	-7.83907	37.0171	412412	204206	139146	223223	129129	281283	203205	170178	171173
290.2C	92	-7.83907	37.0171	403412	195206	141141	223223	129129	279279	201203	158174	173173
290.2D	1308	-7.83907	37.0171	412416	199206	141141	223223	129129	279279	201203	158174	173173
290.3A	1868	-7.833	37.019	416418	195202	141146	225225	129129	279283	201205	166166	169173
290.3B	742	-7.833	37.019	408412	206212	141146	223225	129129	281285	201205	166174	173173
290.3C	1752	-7.833	37.019	416416	195210	141141	219223	129129	277283	205205	163170	173173
290.3D	742	-7.833	37.019	408412	206212	141146	223225	129129	281285	201205	166174	173173
290.4A	1633	-7.83322	37.0187	414418	189199	141150	225227	129150	277281	201201	166166	173173
290.4B	371	-7.83322	37.0187	407412	210212	141143	223223	129129	283285	199203	166174	171175
290.4C	371	-7.83322	37.0187	407412	210212	141143	223223	129129	283285	199203	166174	171175
290.4D	1633	-7.83322	37.0187	414418	189199	141150	225227	129150	277281	201201	166166	173173
290.5A	822	-7.83614	37.0186	408416	195210	141146	223223	129174	281283	201205	170174	173173
290.5B	822	-7.83614	37.0186	408416	195210	141146	223223	129174	281283	201205	170174	173173
290.5C	821	-7.83614	37.0186	408416	195208	141146	223223	129174	281283	201205	170174	173173
290.5D	1666	-7.83614	37.0186	414420	197201	141141	221223	129129	279283	201201	174176	173179
290.6A	1881	-7.83389	37.0197	416420	187206	141146	223223	129129	283283	201201	172178	173175
290.6B	1191	-7.83389	37.0197	412414	206210	141141	223223	129129	279283	203203	174174	175175
290.6C	1881	-7.83389	37.0197	416420	187206	141146	223223	129129	283283	201201	172178	173175
290.6D	1093	-7.83389	37.0197	412412	202206	141141	223223	129129	279281	201201	166180	173177
290.7A	441	-7.83142	37.0189	407416	191191	141146	223223	129129	281283	201201	168180	173173
290.7B	441	-7.83142	37.0189	407416	191191	141146	223223	129129	281283	201201	168180	173173
290.7C	1358	-7.83142	37.0189	412416	204206	141146	223223	129129	279287	201203	168178	173173
290.7D	441	-7.83142	37.0189	407416	191191	141146	223223	129129	281283	201201	168180	173173
290.8A	120	-7.83356	37.0182	403416	206208	218218	223225	129154	277283	201203	174174	173175
290.8B	1653	-7.83356	37.0182	414420	191201	141141	223225	129129	279283	201201	166174	169173
290.8C	441	-7.83356	37.0182	407416	191191	141146	223223	129129	281283	201201	168180	173173
290.8D	120	-7.83356	37.0182	403416	206208	218218	223225	129154	277283	201203	174174	173175
290.9A	737	-7.83322	37.0183	408412	206212	141141	223223	129129	281283	201201	174174	173175
290.9B	441	-7.83322	37.0183	407416	191191	141146	223223	129129	281283	201201	168180	173173
290.9C	441	-7.83322	37.0183	407416	191191	141146	223223	129129	281283	201201	168180	173173
290.9D	1996	-7.83322	37.0183	420420	202206	143146	221227	129154	283283	201205	158180	175177
292A	1021	-7.842	37.0155	410420	191206	141141	219223	129129	279281	203205	166174	177177
292B	878	-7.842	37.0155	408418	201201	141141	223223	129129	277283	201203	174174	173173
292C	658	-7.842	37.0155	408408	201201	141146	223223	129129	277281	201201	168174	173173
292D	658	-7.842	37.0155	408408	201201	141146	223223	129129	277281	201201	168174	173173
293.1A	355	-7.85965	37.0128	407412	206206	141146	223223	129129	273279	201203	170176	169181
293.1B	1366	-7.85965	37.0128	412416	206206	141141	223223	129129	283283	201203	170172	173175
293.1C	354	-7.85965	37.0128	407412	206206	141146	223223	129129	273279	201203	170174	169181
293.1D	354	-7.85965	37.0128	407412	206206	141146	223223	129129	273279	201203	170174	169181
293.2A	1499	-7.86021	37.0123	412420	202208	141141	223223	129129	277279	205207	174174	173175
293.2B	1498	-7.86021	37.0123	412420	202208	141141	223223	129129	277279	203205	174174	173175
293.2C	925	-7.86021	37.0123	410410	206208	141143	223223	129129	281283	197201	168174	171175
293.2D	605	-7.86021	37.0123	407418	199214	141141	223223	129170	285285	201205	158170	173173
294A	808	-7.86289	37.0179	408416	195195	141141	223227	129129	283283	201201	166178	173173
294B	1508	-7.86289	37.0179	412420	206206	146148	223225	129129	281283	199201	166178	169169
294C	808	-7.86289	37.0179	408416	195195	141141	223227	129129	283283	201201	166178	173173
294D	669	-7.86289	37.0179	408410	201206	141141	223223	129129	278281	201205	158166	173175
295.2A	745	-7.85497	37.0044	408412	208208	141143	223225	129147	279281	201205	168178	173181
295.2B	815	-7.85497	37.0044	408416	195206	141146	223223	129129	279283	201201	158172	173173
295.2C	233	-7.85497	37.0044	407410	191210	141141	223223	129129	279283	201201	172178	169173
295.2D	815	-7.85497	37.0044	408416	195206	141146	223223	129129	279283	201201	158172	173173
296.1A	364	-7.85562	37.0082	407412	206214	141141	223223	129129	283283	205205	166170	175177
296.1B	364	-7.85562	37.0082	407412	206214	141141	223223	129129	283283	205205	166170	175177
296.1C	190	-7.85562	37.0082	407408	195208	141141	223223	129129	281283	201205	176176	173177
296.1D	364	-7.85562	37.0082	407412	206214	141141	223223	129129	283283	205205	166170	175177
296.2A	1044	-7.85462	37.0056	412412	191195	141141	223225	129129	283283	201205	172174	169177
296.2B	84	-7.85462	37.0056	403410	206216	141141	223223	129129	283283	201201	174174	173175
296.2C	115	-7.85462	37.0056	403416	204206	141141	223223	129170	283283	203203	158168	173173
296.2D	305	-7.85462	37.0056	407412	195199	139141	223223	129129	281283	201201	168170	175175
296.3A	364	-7.85574	37.0073	407412	206214	141141	223223	129129	283283	205205	166170	175177
296.3B	1236	-7.85574	37.0073	412416	191206	141146	223225	129154	279283	203203	174178	173175
296.3C	1418	-7.85574	37.0073	412418	195206	141141	223223	129129	283283	201205	170174	169169
296.3D	1203	-7.85574	37.0073	412416	191191	141141	219223	129154	271279	201203	166178	175175
296.4A	364	-7.85653	37.0069	407412	206214	141141	223223	129129	283283	205205	166170	175177
296.4B	364	-7.85653	37.0069	407412	206214	141141	223223	129129	283283	205205	166170	175177
296.4C	190	-7.85653	37.0069	407408	195208	141141	223223	129129	281283	201205	176176	173177
296.4D	364	-7.85653	37.0069	407412	206214	141141	223223	129129	283283	205205	166170	175177
296.5A	926	-7.85483	37.009	410412	187208	141146	223223	129129	283283	201203	164174	171175
296.5B	247	-7.85483	37.009	407410	204206	141146	223223	129170	279281	201201	170174	171173
296.5C	858	-7.85483	37.009	408416	206208	141218	223223	129129	283283	201203	180182	171177
296.5D	1217	-7.85483	37.009	412416	191199	139141	223223	129129	279281	201201	170176	173173
297A	237	-7.85067	37.0116	407410	195206	141141	223223	129129	277281	201201	158174	175175
297B	979	-7.85067	37.0116	410416	195195	141141	223223	129129	279281	201201	166174	175175
297C	979	-7.85067	37.0116	410416	195195	141141	223223	129129	279281	201201	166174	175175
297D	886	-7.85067	37.0116	408420	191199	146146	223223	129129	283287	201205	174178	173173
298.11A	1545	-7.84405	37.0084	412414	199199	146146	223223	129129	279279	201203	166170	173175
298.11B	489	-7.84405	37.0084	407412	187191	141141	223223	129129	279283	201201	170174	171175
298.11C	1714	-7.84405	37.0084	403414	206208	141146	223225	129154	279283	201205	168170	171173
298.11D	1714	-7.84405	37.0084	416418	191206	141146	223223	129129	275281	201201	166174	173173
298.12A	1157	-7.84608	37.0069	407416	206206	141141	223223	129129	279279	201205	170174	169173
298.12B	255	-7.84608	37.0069	407416	206206	141141	223223	129129	279279	201205	170174	169173
298.12C	104	-7.84608	37.0069	407416	206206	141141	221223	129129	279279	201205	170174	169173
298.12D	1866	-7.84608	37.0069	410416	191210	141141	223223	129129	283283	201201	170178	171173
298.13A	566	-7.8446	37.0107	414416	191208	141141	223223	129129	277283	201205	170174	173175
298.13B	566	-7.8446	37.0107	414416	193201	141146	223223	129129	283287	201203	166174	169173
298.13C	565	-7.8446	37.0107	408412	195201	141141	221223	129129	283287	201205	174178	169171
298.13D	976	-7.8446	37.0107	407414	191202	141146	223223	129129	279279	201205	170174	173173
298.14A	1565	-7.8463	37.0085	407407	191204	141146	223223	129129	279283	201205	174174	173173
298.14B	1571	-7.8463	37.0085	403407	191204	143218	223223	129129	277283	201201	172174	171173
298.14C	703	-7.8463	37.0085	407414	191201	141146	223225	129129	279287	201203	172174	171173
298.14D	386	-7.8463	37.0085	407414	191201	141146	223225	129129	279287	201203	170174	171173
298.15A	143	-7.84718	37.0112	407412	206214	141141	223223	129129	283283	205205	166170	175177
298.15B	71	-7.84718	37.0112	407412	206214	141141	223223	129129	283283	205205	166170	175177
298.15C	383	-7.84718	37.0112	407412	206214	141141	223223	129129	283283	205205	166170	175177
298.15D	382	-7.84718	37.0112	407412	206214	141141	223223	129129	283283	205205	166170	175177
298.16A	364	-7.84595	37.0115	412418	195206	141141	223223	129129	283283	201205	170174	169169
298.16B	364	-7.84595	37.0115	412418	195206	141141	223223	129129	283283	201205	170174	169169
298.16C	364	-7.84595	37.0115	416416	199208	141141	223223	129154	283283	201205	170182	169171
298.16D	364	-7.84595	37.0115	412418	195206	141141	223223	129129	283283	201205	170174	169169
298.17A	1418	-7.84652	37.0087	412416	199199	141141	223223	129129	281283	201201	174174	169173
298.17B	1418	-7.84652	37.0087	412416	199199	141141	223223	129129	281283	201201	174174	169173
298.17C	1770	-7.84652	37.0087	403416	201206	141148	223223	129129	277279	201201	174174	175175
298.17D	1418	-7.84652	37.0087	416416	191206	146146	223223	129129	283285	201203	170180	173175
298.18A	1295	-7.84416	37.0078	414416	206208	141141	223223	129129	283285	203203	166174	173177
298.18B	1295	-7.84416	37.0078	412416	199199	141141	223223	129129	283283	201203	174178	173173
298.18C	113	-7.84416	37.0078	412416	199199	141141	223223	129129	283283	201203	174178	173173
298.18D	1709	-7.84416	37.0078	412416	199199	141141	223223	129129	283283	201203	174178	173173
298.1A	1623	-7.84325	37.0113	414416	0	0	223223	129129	281281	201201	174174	0
298.1B	1296	-7.84325	37.0113	407416	191208	141146	223223	129129	275279	201201	164166	169177
298.1C	1296	-7.84325	37.0113	416416	191208	141141	223223	129129	279283	201205	172174	173175
298.1D	1296	-7.84325	37.0113	416416	191208	141141	223223	129129	279283	201205	172174	173175
298.2A	772	-7.84718	37.0117	408414	201210	141143	223223	129129	283285	203203	158174	173175
298.2B	772	-7.84718	37.0117	408414	201210	141143	223223	129129	283285	203203	158174	173175
298.2C	875	-7.84718	37.0117	408418	191199	141141	223223	129129	279279	201205	166174	173175
298.2D	875	-7.84718	37.0117	408418	191199	141141	223223	129129	279279	201205	166174	173175
298.3A	447	-7.84662	37.0119	407416	191199	141141	223225	129129	283287	201207	174180	167175
298.3B	944	-7.84662	37.0119	410412	206206	141141	223223	129129	283283	201201	170172	171175
298.3C	944	-7.84662	37.0119	410412	206206	141141	223223	129129	283283	201201	170172	171175
298.3D	1916	-7.84662	37.0119	416420	191210	141141	223225	129129	278278	201203	166174	173173
298.4A	200	-7.8446	37.011	407408	201204	141146	223225	129150	279281	201203	166176	173173
298.4B	809	-7.8446	37.011	408416	195199	141141	223223	129158	279287	199201	170174	169171
298.4C	1717	-7.8446	37.011	416416	191208	141141	223225	129129	277287	201203	170174	171173
298.4D	1014	-7.8446	37.011	410416	206208	141146	223223	129129	279279	199205	170172	173175
298.5A	1829	-7.84382	37.0105	416416	206206	141141	223223	129129	279283	201203	170174	169175
298.5B	280	-7.84382	37.0105	407412	191206	141141	223225	129129	279281	201203	174174	173173
298.5C	1959	-7.84382	37.0105	416420	206208	141218	223223	129129	283283	201207	164170	171173
298.5D	1624	-7.84382	37.0105	414416	206208	141146	223223	129129	275283	201201	158174	171175
298.6A	1598	-7.84371	37.0096	414416	199218	143152	223223	129168	279287	201203	170174	173177
298.6B	1160	-7.84371	37.0096	412414	199202	146146	223223	129129	275283	201205	174178	173175
298.6C	1161	-7.84371	37.0096	412414	199202	146146	223223	129129	275283	201205	176178	173175
298.6D	933	-7.84371	37.0096	410412	195206	141141	223223	129129	281285	201205	172178	173175
298.7A	364	-7.84707	37.0111	407412	206214	141141	223223	129129	283283	205205	166170	175177
298.7B	553	-7.84707	37.0111	407416	202206	139141	223225	129129	279287	205205	174176	173173
298.7C	364	-7.84707	37.0111	407412	206214	141141	223223	129129	283283	205205	166170	175177
298.7D	360	-7.84707	37.0111	407412	206210	141141	223223	129129	283283	205205	166170	175177
298.8A	75	-7.84844	37.0072	403407	191206	141146	223223	129129	281287	201203	176186	173177
298.8B	1205	-7.84844	37.0072	412416	191191	141141	223223	129129	279283	201201	172178	171173
298.8C	1219	-7.84844	37.0072	412416	191199	141141	223227	129154	279279	203207	172174	173175
298.8D	1007	-7.84844	37.0072	410416	202210	141146	219223	129129	279283	201203	170178	171173
298.9A	265	-7.84427	37.009	407412	191199	141141	223223	129129	279279	201205	168176	171177
298.9B	603	-7.84427	37.009	407418	199208	141146	223223	129129	279283	201205	168174	169171
298.9C	1467	-7.84427	37.009	412420	191208	139141	225225	129129	283283	199201	164174	173175
298.9D	243	-7.84427	37.009	407410	201206	141146	223223	129129	283283	205205	168174	175175
301A	1317	-7.81954	37.0116	412416	199206	141146	223223	129129	281283	201203	172174	171173
301B	226	-7.81954	37.0116	407410	191199	141141	219223	129129	279287	201201	170172	173173
301C	226	-7.81954	37.0116	407410	191199	141141	219223	129129	279287	201201	170172	173173
301D	226	-7.81954	37.0116	407410	191199	141141	219223	129129	279287	201201	170172	173173
310.14A	344	-7.81997	37.0161	408420	191202	141141	223223	129129	283283	201205	170174	173173
310.14B	290	-7.81997	37.0161	416416	201208	141141	223223	129129	283285	203205	168170	171173
310.14C	1417	-7.81997	37.0161	412416	191191	141141	223223	129129	279283	201201	170174	169173
310.14D	435	-7.81997	37.0161	408420	191202	141218	223223	129129	283283	199201	170174	173173
310.16A	893	-7.82087	37.017	412416	199206	141141	223223	129129	283283	201201	170172	173173
310.16B	1799	-7.82087	37.017	412416	199206	141141	223223	129152	283283	201207	170172	173173
310.16C	1204	-7.82087	37.017	416416	191206	141141	223223	129152	279283	203207	172174	169173
310.16D	898	-7.82087	37.017	412416	199206	141141	223223	129129	283283	201201	170172	173173
310.17A	1310	-7.81818	37.0158	407408	206208	139141	223223	129129	283283	201203	158186	171177
310.17B	1311	-7.81818	37.0158	412412	195206	141141	223225	129129	279279	201205	174176	171173
310.17C	1702	-7.81818	37.0158	407412	201206	141143	223223	129129	279283	201201	174178	173173
310.17D	1310	-7.81818	37.0158	407408	206208	139141	223223	129129	283283	201203	158186	171177
310.18A	212	-7.82176	37.0199	403407	191206	141141	223225	129129	279283	201203	164174	171175
310.18B	1070	-7.82176	37.0199	416416	191206	141146	223227	129129	283283	201203	158174	171171
310.18C	336	-7.82176	37.0199	407412	199206	141141	223227	129129	279283	201201	170172	171171
310.18D	212	-7.82176	37.0199	416416	206208	139141	223223	129129	279279	201203	168172	175177
310.1A	74	-7.81244	37.0179	407412	202206	141146	223223	129129	279283	201201	168172	169177
310.1B	1707	-7.81244	37.0179	407412	191206	141146	223227	129152	279285	201203	172176	173173
310.1C	323	-7.81244	37.0179	412418	195202	141146	223227	129129	283287	201207	174174	169177
310.1D	1832	-7.81244	37.0179	407416	191191	139141	223227	129129	279287	201207	174176	171173
310.21A	701	-7.81863	37.0148	408416	199208	141141	223225	129154	279283	201201	170174	173173
310.21B	1415	-7.81863	37.0148	403416	197206	141146	223223	129129	279283	201205	174178	175175
310.21C	1416	-7.81863	37.0148	416416	206208	141141	223223	129129	279283	205205	170172	171173
310.21D	1416	-7.81863	37.0148	407412	191206	141143	223223	129129	279279	201201	170172	177177
310.22A	830	-7.81548	37.0166	412416	191191	141146	223223	129129	277283	201201	170174	173173
310.22B	109	-7.81548	37.0166	412416	191191	141146	223223	129129	277283	201201	170174	173173
310.22C	1836	-7.81548	37.0166	412416	191191	141146	223223	129129	277283	201201	170174	173173
310.22D	282	-7.81548	37.0166	407416	204206	141141	223223	129129	279283	201201	176180	173175
310.23A	1209	-7.81076	37.015	408412	191218	141141	223223	129154	279279	201201	170176	173177
310.23B	1209	-7.81076	37.015	408412	191218	141141	223223	129154	279279	201201	170176	173177
310.23C	1209	-7.81076	37.015	408412	191218	141141	223223	129154	279279	201201	170176	173177
310.23D	561	-7.81076	37.015	408412	191218	141141	223223	129154	279279	201201	170176	173177
310.24A	699	-7.82041	37.0185	407412	191204	139141	223223	129129	279283	201201	168176	171173
310.24B	699	-7.82041	37.0185	412412	191201	141146	223227	129129	281283	201201	166174	171177
310.24C	699	-7.82041	37.0185	407416	191201	141141	223223	129129	279283	201205	174178	169177
310.24D	699	-7.82041	37.0185	407412	191204	139141	223223	129129	279283	201201	168176	171173
310.25A	272	-7.82031	37.017	407412	191206	141141	221223	129129	283287	201201	168170	173173
310.25B	1047	-7.82031	37.017	403407	191206	141141	223223	129152	279283	201203	170176	175177
310.25C	449	-7.82031	37.017	407408	191202	141146	223225	129129	283283	201205	172174	173173
310.25D	272	-7.82031	37.017	407408	191202	141146	223225	129129	283283	201205	172174	173173
310.28A	276	-7.8221	37.0178	416420	191199	137141	223223	129129	281283	201205	158174	175175
310.28B	73	-7.8221	37.0178	412412	201206	141141	223225	129152	279283	201205	174178	173173
310.28C	181	-7.8221	37.0178	408412	201218	141141	223223	129129	279287	205205	166174	171173
310.28D	181	-7.8221	37.0178	407412	191208	141146	223223	129172	275279	201201	168174	169175
310.29A	1901	-7.81774	37.0134	407416	199208	141141	223223	129129	281283	201207	176178	173173
310.29B	1086	-7.81774	37.0134	407412	191191	141141	223223	129129	279283	201203	170174	173175
310.29C	726	-7.81774	37.0134	407408	193201	141141	223223	129129	279279	201207	168170	171175
310.29D	296	-7.81774	37.0134	403416	206206	141143	223223	129129	279281	201205	174174	171173
310.2A	541	-7.81774	37.0129	408412	195195	141141	223223	129129	279283	201203	170174	169177
310.2B	256	-7.81774	37.0129	412418	195202	141141	223223	129129	283287	201205	174174	169169
310.2C	185	-7.81774	37.0129	412418	195202	141141	223223	129129	283287	201205	174174	169175
310.2D	117	-7.81774	37.0129	412418	195202	141141	223223	129129	283287	201205	174174	169175
310.30A	874	-7.81695	37.0146	408416	210218	141141	223223	129129	279279	201201	170180	171173
310.30B	874	-7.81695	37.0146	408416	210218	141141	223223	129129	279279	201201	170180	171173
310.30C	874	-7.81695	37.0146	408416	210218	141141	223223	129129	279279	201201	170180	171173
310.30D	874	-7.81695	37.0146	408416	210218	141141	223223	129129	279279	201201	170180	171173
310.31A	842	-7.81807	37.014	408416	201208	141141	223225	129152	279279	201201	168172	173177
310.31B	283	-7.81807	37.014	407412	191206	141146	219223	129129	277279	201205	170174	171175
310.31C	283	-7.81807	37.014	407412	191206	141146	219223	129129	277279	201205	170174	171175
310.31D	283	-7.81807	37.014	407412	191206	141146	219223	129129	277279	201205	170174	171175
310.4A	1301	-7.82165	37.0194	412416	199201	141141	223223	129129	279281	201201	170178	171171
310.4B	1302	-7.82165	37.0194	412416	199201	141141	223223	129129	281283	201205	170178	169171
310.4C	1234	-7.82165	37.0194	412416	191206	141143	223223	129129	281283	201203	170176	173177
310.4D	1951	-7.82165	37.0194	416420	202206	141143	223225	129129	279283	201207	174180	173177
310.5A	1472	-7.82132	37.0168	412420	193206	139141	223223	129143	279281	203205	170176	173175
310.5B	1689	-7.82132	37.0168	416416	191195	141146	223223	129129	279279	201205	172174	173173
310.5C	682	-7.82132	37.0168	408412	191191	141141	223223	129129	279283	201201	168180	173175
310.5D	1353	-7.82132	37.0168	412416	202206	141146	223225	129143	279283	201205	170176	171173
310.6A	1713	-7.81863	37.0159	416416	191208	141141	223223	129129	279283	201203	170174	169173
310.6B	500	-7.81863	37.0159	407416	191216	141141	223223	129129	279287	201203	170176	171173
310.6C	160	-7.81863	37.0159	407407	199218	141141	223223	129129	279279	201203	168170	171171
310.6D	160	-7.81863	37.0159	407407	199218	141141	223223	129129	279279	201203	168170	171171
310.7A	123	-7.81322	37.0178	403416	208208	143146	223223	129152	279279	199203	172174	175175
310.7B	492	-7.81322	37.0178	407416	191208	141146	223223	129129	281283	201201	170180	173173
310.7C	492	-7.81322	37.0178	407416	191208	141146	223223	129129	281283	201201	170180	173173
310.7D	492	-7.81322	37.0178	407416	191208	141146	223223	129129	281283	201201	170180	173173
310.8A	440	-7.81615	37.0167	407416	191191	141146	223223	129129	279279	201205	168172	169173
310.8B	543	-7.81615	37.0167	407416	199208	141146	223223	129129	277279	201205	174178	171175
310.8C	1377	-7.81615	37.0167	412416	206208	141141	223223	129129	283287	201205	174178	171175
310.8D	1377	-7.81615	37.0167	412416	206208	141141	223223	129129	283287	201205	174178	171175
310.9A	289	-7.8157	37.0166	407412	191206	141146	223223	129170	279283	201203	164172	169173
310.9B	785	-7.8157	37.0166	408416	191195	141141	223225	129129	279281	201201	166170	173173
310.9C	376	-7.8157	37.0166	407414	191195	141141	223225	129129	275279	201203	158168	169175
310.9D	786	-7.8157	37.0166	408416	191195	141141	223225	129129	279281	201203	166170	173175
312.1A	1095	-7.85852	37.0151	412412	202206	141141	223225	129129	281283	199201	158166	173175
312.1B	894	-7.85852	37.0151	408420	191202	141141	223225	129154	281283	201201	158170	173173
312.1C	895	-7.85852	37.0151	408420	191202	141141	223227	129154	281283	201201	166172	173175
312.1D	1113	-7.85852	37.0151	412412	206208	141141	223223	129129	281283	201203	170172	173175
312.2A	1958	-7.85874	37.0149	416420	206208	141146	223225	129129	277279	201203	178182	173175
312.2B	1041	-7.85874	37.0149	412412	187206	141141	223223	129129	281283	201201	158174	173175
312.2C	1097	-7.85874	37.0149	412412	202206	141146	223223	129129	281283	199201	166168	173175
312.2D	1882	-7.85874	37.0149	416420	187210	141141	223223	129129	285285	201205	170172	173173
313.1A	715	-7.86132	37.0182	408412	199201	141141	223227	129129	278283	203205	166166	173175
313.1B	63	-7.86132	37.0182	391420	206206	141141	225225	129129	283283	201201	158166	173175
313.1C	63	-7.86132	37.0182	391420	206206	141141	225225	129129	283283	201201	158166	173175
313.1D	583	-7.86132	37.0182	407416	210210	141146	223223	129129	273283	201201	168174	173173
313.2A	705	-7.85997	37.0184	408412	195206	141148	223223	129129	281283	201201	174178	175175
313.2B	1104	-7.85997	37.0184	412412	206206	141141	223223	129129	281283	199201	166174	173175
313.2C	362	-7.85997	37.0184	407412	206210	141141	223223	129129	283285	201201	166178	173175
313.2D	361	-7.85997	37.0184	407412	206210	141141	223223	129129	283285	201201	166174	173175
313.3A	1511	-7.86121	37.0179	412420	206212	141146	223223	129129	277283	201201	168174	175177
313.3B	706	-7.86121	37.0179	408412	195206	141148	223223	129129	283283	201201	174178	175175
313.3C	706	-7.86121	37.0179	408412	195206	141148	223223	129129	283283	201201	174178	175175
313.3D	707	-7.86121	37.0179	408412	195206	141148	223227	129129	281283	201201	174178	173175
314A	1845	-7.82669	37.0231	416416	206208	143146	223227	129129	283287	201205	166170	173175
314B	231	-7.82669	37.0231	407410	191208	141146	223225	129129	279283	201205	158170	173175
314C	1764	-7.82669	37.0231	416416	199202	141141	223223	129170	279285	199207	168170	171173
314D	1605	-7.82669	37.0231	414416	202206	141141	223223	129129	279285	199201	170178	173173
316A	1987	-7.79575	37.0302	420420	201201	139146	223223	129129	283283	201201	168176	173181
316B	1987	-7.79575	37.0302	420420	201201	139146	223223	129129	283283	201201	168176	173181
316C	1987	-7.79575	37.0302	420420	201201	139146	223223	129129	283283	201201	168176	173181
316D	1492	-7.79575	37.0302	412420	201206	146146	223223	129129	275283	201203	168174	169173
322.1A	737	-7.85671	37.0196	408412	206212	141141	223223	129129	281283	201201	174174	173175
322.1B	709	-7.85671	37.0196	408412	195208	141148	223227	129129	281283	201201	174178	173175
322.1C	709	-7.85671	37.0196	408412	195208	141148	223227	129129	281283	201201	174178	173175
322.1D	709	-7.85671	37.0196	408412	195208	141148	223227	129129	281283	201201	174178	173175
322.2A	700	-7.85637	37.0181	408412	195195	141141	223223	129129	275281	201205	174174	173177
322.2B	705	-7.85637	37.0181	408412	195206	141148	223223	129129	281283	201201	174178	175175
322.2C	709	-7.85637	37.0181	408412	195208	141148	223227	129129	281283	201201	174178	173175
322.2D	63	-7.85637	37.0181	391420	206206	141141	225225	129129	283283	201201	158166	173175
322.3A	705	-7.85479	37.0199	408412	195206	141148	223223	129129	281283	201201	174178	175175
322.3B	737	-7.85479	37.0199	408412	206212	141141	223223	129129	281283	201201	174174	173175
322.3C	773	-7.85479	37.0199	408414	201212	141141	223225	129129	283283	201201	166174	173175
322.3D	254	-7.85479	37.0199	407412	0	141141	219225	129129	281283	201203	166170	175175
322.4A	705	-7.85524	37.0202	408412	195206	141148	223223	129129	281283	201201	174178	175175
322.4B	707	-7.85524	37.0202	408412	195206	141148	223227	129129	281283	201201	174178	173175
322.4C	705	-7.85524	37.0202	408412	195206	141148	223223	129129	281283	201201	174178	175175
322.4D	706	-7.85524	37.0202	408412	195206	141148	223223	129129	283283	201201	174178	175175
322.5A	82	-7.85389	37.0214	403408	208212	141218	223225	129154	277283	201203	174174	173175
322.5B	737	-7.85389	37.0214	408412	206212	141141	223223	129129	281283	201201	174174	173175
322.5C	441	-7.85389	37.0214	407416	191191	141146	223223	129129	281283	201201	168180	173173
322.5D	737	-7.85389	37.0214	408412	206212	141141	223223	129129	281283	201201	174174	173175
322.6A	412	-7.85468	37.0204	407414	197201	141141	225225	129129	279283	201201	166174	169173
322.6B	1372	-7.85468	37.0204	412416	206206	141218	223225	129154	277281	201203	174174	173175
322.6C	412	-7.85468	37.0204	407414	197201	141141	225225	129129	279283	201201	166174	169173
322.6D	412	-7.85468	37.0204	407414	197201	141141	225225	129129	279283	201201	166174	169173
322.7A	707	-7.85525	37.0186	408412	195206	141148	223227	129129	281283	201201	174178	173175
322.7B	705	-7.85525	37.0186	408412	195206	141148	223223	129129	281283	201201	174178	175175
322.7C	364	-7.85525	37.0186	407412	206214	141141	223223	129129	283283	205205	166170	175177
322.7D	1121	-7.85525	37.0186	412412	206214	141141	223223	129129	275283	205205	166174	175177
322.8A	709	-7.85468	37.0197	408412	195208	141148	223227	129129	281283	201201	174178	173175
322.8B	705	-7.85468	37.0197	408412	195206	141148	223223	129129	281283	201201	174178	175175
322.8C	1084	-7.85468	37.0197	412412	201206	141141	223223	129129	273283	201201	168178	173173
322.8D	737	-7.85468	37.0197	408412	206212	141141	223223	129129	281283	201201	174174	173175
322.9A	705	-7.85333	37.0197	408412	195206	141148	223223	129129	281283	201201	174178	175175
322.9B	737	-7.85333	37.0197	408412	206212	141141	223223	129129	281283	201201	174174	173175
322.9C	657	-7.85333	37.0197	408408	195212	141141	223227	129129	281283	201201	174178	173175
322.9D	871	-7.85333	37.0197	408416	210212	141141	219223	129129	279281	201201	166174	173175
323.10A	11	-7.85503	37.0176	408412	206212	141141	219223	129129	275281	201201	174174	169173
323.10B	705	-7.85503	37.0176	408412	206212	141141	223223	129129	281283	201201	174174	173175
323.10C	132	-7.85503	37.0176	408416	191212	141141	219223	129129	279281	201205	174174	169173
323.10D	741	-7.85503	37.0176	408412	206212	141141	223223	129129	281283	201201	174174	173175
323.11A	736	-7.85503	37.0174	412412	206214	141141	223223	129129	275283	205205	166174	175177
323.11B	737	-7.85503	37.0174	408408	201208	141148	223223	129129	283285	201201	158168	169173
323.11C	804	-7.85503	37.0174	412416	195206	141141	223223	129129	281283	201205	163174	173175
323.11D	737	-7.85503	37.0174	412416	195206	141141	223223	129129	281283	201205	163174	173175
323.1A	1121	-7.8485	37.0196	391408	206212	141146	223223	129129	283283	201205	166174	173175
323.1B	659	-7.8485	37.0196	408412	195206	141148	223223	129129	281283	201201	174178	175175
323.1C	1269	-7.8485	37.0196	407407	191191	141141	223223	129129	275283	201201	168174	173175
323.1D	1269	-7.8485	37.0196	408412	206212	141146	223223	129129	281283	201201	174174	173175
323.2A	871	-7.8521	37.0194	408416	210212	141141	219223	129129	279281	201201	166174	173175
323.2B	737	-7.8521	37.0194	408412	206212	141141	223223	129129	281283	201201	174174	173175
323.2C	202	-7.8521	37.0194	407408	201212	141141	223227	129129	281283	201201	174174	173175
323.2D	871	-7.8521	37.0194	408416	210212	141141	219223	129129	279281	201201	166174	173175
323.3A	737	-7.84862	37.0192	408412	206212	141141	223223	129129	281283	201201	174174	173175
323.3B	737	-7.84862	37.0192	408412	206212	141141	223223	129129	281283	201201	174174	173175
323.3C	737	-7.84862	37.0192	408412	206212	141141	223223	129129	281283	201201	174174	173175
323.3D	300	-7.84862	37.0192	407412	191214	141141	223223	129129	281283	201205	170170	173177
323.4A	1389	-7.85188	37.0174	412416	206208	146218	217223	129129	283283	201207	166168	169173
323.4B	364	-7.85188	37.0174	407412	206214	141141	223223	129129	283283	205205	166170	175177
323.4C	1634	-7.85188	37.0174	414418	191191	141141	225225	129129	277279	201201	166166	173175
323.4D	112	-7.85188	37.0174	403416	199208	141218	223225	129129	277283	201201	170174	173175
323.5A	792	-7.85176	37.0189	408416	191201	141141	225225	129129	279283	199205	174178	169173
323.5B	670	-7.85176	37.0189	408410	201208	141146	219223	129129	283287	201205	172178	173173
323.5C	134	-7.85176	37.0189	407407	191191	141141	223223	129129	279279	201203	170172	171173
323.5D	871	-7.85176	37.0189	408416	210212	141141	219223	129129	279281	201201	166174	173175
323.6A	737	-7.84884	37.0191	408412	206212	141141	223223	129129	281283	201201	174174	173175
323.6B	872	-7.84884	37.0191	408416	210212	141141	223223	129129	281283	201201	166174	173175
323.6C	281	-7.84884	37.0191	407412	191206	141141	223227	129129	283283	201201	168178	173175
323.6D	441	-7.84884	37.0191	407416	191191	141146	223223	129129	281283	201201	168180	173173
323.7A	737	-7.84569	37.0206	408412	206212	141141	223223	129129	281283	201201	174174	173175
323.7B	737	-7.84569	37.0206	408412	206212	141141	223223	129129	281283	201201	174174	173175
323.7C	958	-7.84569	37.0206	410414	191212	141143	225225	129129	275279	201201	166174	173173
323.7D	1868	-7.84569	37.0206	416418	195202	141146	225225	129129	279283	201205	166166	169173
323.8A	705	-7.84637	37.0201	408412	195206	141148	223223	129129	281283	201201	174178	175175
323.8B	705	-7.84637	37.0201	408412	195206	141148	223223	129129	281283	201201	174178	175175
323.8C	1868	-7.84637	37.0201	416418	195202	141146	225225	129129	279283	201205	166166	169173
323.8D	705	-7.84637	37.0201	408412	195206	141148	223223	129129	281283	201201	174178	175175
323.9A	441	-7.84513	37.0204	407416	191191	141146	223223	129129	281283	201201	168180	173173
323.9B	1868	-7.84513	37.0204	416418	195202	141146	225225	129129	279283	201205	166166	169173
323.9C	705	-7.84513	37.0204	408412	195206	141148	223223	129129	281283	201201	174178	175175
323.9D	705	-7.84513	37.0204	408412	195206	141148	223223	129129	281283	201201	174178	175175
331A	737	-7.86537	37.0165	408412	206212	141141	223223	129129	281283	201201	174174	173175
331B	597	-7.86537	37.0165	407418	195199	141141	225225	129129	279283	201201	174176	169175
331C	1269	-7.86537	37.0165	412416	195206	141141	223223	129129	281283	201205	163174	173175
331D	1639	-7.86537	37.0165	414418	195201	141141	225225	129129	283283	199201	166166	169175
334.10A	266	-7.84134	37.011	407412	191199	141141	223223	129152	275285	201203	170172	173175
334.10B	1703	-7.84134	37.011	416416	191206	141141	223225	129129	279283	201203	170170	173173
334.10C	1066	-7.84134	37.011	412412	195199	141218	223225	129129	283283	201201	170174	169177
334.10D	1065	-7.84134	37.011	412412	195199	141218	223223	129129	283283	201201	170174	169177
334.11A	520	-7.83922	37.0084	407416	195208	141146	223223	129129	279279	201203	166172	171171
334.11B	725	-7.83922	37.0084	408412	201206	146146	223223	129129	279287	201203	168174	173173
334.11C	725	-7.83922	37.0084	408412	201206	146146	223223	129129	279287	201203	168174	173173
334.11D	520	-7.83922	37.0084	407416	195208	141146	223223	129129	279279	201203	166172	171171
334.12A	1876	-7.84247	37.0105	416418	206208	141141	219223	129154	281283	201201	158176	169171
334.12B	518	-7.84247	37.0105	407416	195208	141141	223225	129129	279283	201205	170176	171173
334.12C	264	-7.84247	37.0105	407412	191197	141146	219223	129129	283283	201201	170174	173175
334.12D	264	-7.84247	37.0105	407412	191197	141146	219223	129129	283283	201201	170174	173175
334.15A	497	-7.84114	37.0065	407416	191210	141146	223223	129129	277285	201201	166170	171173
334.15B	1860	-7.84114	37.0065	416416	210212	139141	223223	129129	281283	201201	170172	169175
334.15C	1858	-7.84114	37.0065	416416	210210	139141	223225	129129	281283	201201	170172	169175
334.15D	1858	-7.84114	37.0065	416416	210210	139141	223225	129129	281283	201201	170172	169175
334.16A	592	-7.84169	37.0088	407418	191206	141141	223223	129129	283283	201205	170176	169171
334.16B	921	-7.84169	37.0088	410410	191206	141141	223225	129129	283283	201205	174174	173175
334.16C	1388	-7.84169	37.0088	412416	206208	141146	223223	129129	283287	201201	174182	173175
334.16D	1424	-7.84169	37.0088	412418	206206	146146	223223	129129	287287	201203	174174	173175
334.17A	372	-7.84191	37.0096	407414	0	141146	223223	129129	279283	201203	170174	171173
334.17B	220	-7.84191	37.0096	407408	208208	141143	223223	129129	279283	201201	174176	171173
334.17C	271	-7.84191	37.0096	407412	191202	146146	223225	129129	275279	201201	172176	173173
334.17D	1346	-7.84191	37.0096	412416	201208	141146	223223	129154	279283	201201	174178	169171
334.3A	629	-7.84125	37.0062	407420	193201	141141	223223	129129	283283	201203	172176	175175
334.3B	1581	-7.84125	37.0062	414416	195201	141146	223223	129129	279279	201205	172174	173173
334.3C	1058	-7.84125	37.0062	412412	191208	146146	223223	129129	283283	201201	170174	171175
334.3D	629	-7.84125	37.0062	407420	193201	141141	223223	129129	283283	201203	172176	175175
335A	1303	-7.84462	37.006	412416	199201	141143	223225	129129	281285	201201	170180	169173
335B	939	-7.84462	37.006	410412	201210	141218	223223	129129	279283	201201	178178	169177
335C	260	-7.84462	37.006	407412	191195	141141	223223	129129	279283	201205	172172	171173
335D	596	-7.84462	37.006	407418	193193	146146	223225	129129	283283	201201	174178	173173
339A	1313	-7.84699	37.0019	412416	199206	141143	223223	129129	279283	201201	172172	173175
339B	718	-7.84699	37.0019	408412	199206	141141	223225	129129	279283	201201	172176	173175
339C	677	-7.84699	37.0019	408412	187206	141141	219223	129129	281285	201201	168174	173173
339D	1313	-7.84699	37.0019	412416	199206	141143	223223	129129	279283	201201	172172	173175
340A	251	-7.8461	37.002	407410	206210	141146	223223	152154	281283	201203	172176	169173
340B	1410	-7.8461	37.002	412416	208210	141141	223233	129129	283283	201201	158172	177177
340C	1878	-7.8461	37.002	416418	208212	141141	223223	129129	283283	201203	172182	171175
340D	1256	-7.8461	37.002	412416	195199	139141	223223	129129	281287	203205	170170	173173
341.10A	444	-7.8327	37.0077	410416	199206	141146	219223	129129	281281	201203	170178	173173
341.10B	986	-7.8327	37.0077	412416	206208	141141	223223	129129	283283	201201	172174	173173
341.10C	1062	-7.8327	37.0077	407416	206208	141146	223223	129154	275283	201201	172174	173177
341.10D	1229	-7.8327	37.0077	407416	206208	141146	223223	129154	275283	201201	172174	173177
341.11A	985	-7.83481	37.014	410416	191206	141141	223223	129129	277283	203203	170176	173173
341.11B	1376	-7.83481	37.014	407416	204208	146146	223223	129129	279283	201203	176178	171173
341.11C	572	-7.83481	37.014	410416	199206	141146	223225	129129	283283	201201	172174	169173
341.11D	572	-7.83481	37.014	412416	199206	141146	223223	129129	281283	201203	166170	173175
341.12A	973	-7.83336	37.0121	408416	191206	141146	223223	129152	283287	201201	170172	173175
341.12B	563	-7.83336	37.0121	407412	191206	141146	223223	129129	279283	201201	168174	175175
341.12C	987	-7.83336	37.0121	408420	191202	141148	217223	129154	281283	201201	174174	173173
341.12D	1316	-7.83336	37.0121	410420	201206	139141	223223	129129	279283	201201	166174	169173
341.13A	799	-7.83001	37.0081	418420	202206	141141	223223	129129	279283	201201	172178	171173
341.13B	287	-7.83001	37.0081	407407	191191	141141	223223	129129	279279	199201	170172	173173
341.13C	896	-7.83001	37.0081	412416	208208	141141	223223	129129	283283	201201	174174	171173
341.13D	1031	-7.83001	37.0081	407412	191201	141152	223223	129172	281283	201203	174174	173175
341.14A	1974	-7.83392	37.0139	412416	195199	141146	223229	129129	273283	201203	158168	173177
341.14B	133	-7.83392	37.0139	412416	195199	141146	223229	129129	273283	201203	158168	173177
341.14C	1406	-7.83392	37.0139	412416	195199	141146	223229	129129	273283	201203	158168	173177
341.14D	270	-7.83392	37.0139	416418	187191	141146	223225	129129	279281	201201	166174	173173
341.15A	1259	-7.83338	37.008	412416	195214	141141	223223	129154	279279	201201	168174	171173
341.15B	1259	-7.83338	37.008	412416	195214	141141	223223	129154	279279	201201	168174	171173
341.15C	1259	-7.83338	37.008	414418	206206	141141	223223	129129	283283	201205	174174	169173
341.15D	1861	-7.83338	37.008	412414	206208	139139	223225	129129	283287	201201	170174	169177
341.16A	1291	-7.83516	37.0124	407418	199199	141141	223223	129129	279281	199205	174176	171175
341.16B	1291	-7.83516	37.0124	407414	191202	141141	223223	129129	279283	201203	158176	171173
341.16C	1643	-7.83516	37.0124	416418	197206	141146	223223	129129	279279	203207	164172	169173
341.16D	1184	-7.83516	37.0124	407418	191199	141141	223223	129129	278278	201201	170174	169173
341.17A	601	-7.83585	37.0089	407416	191208	141141	223223	129129	279287	201203	174174	173173
341.17B	385	-7.83585	37.0089	407416	191208	141141	223223	129129	279287	201203	174174	173173
341.17C	1869	-7.83585	37.0089	416416	191199	141141	223225	129129	283283	201201	170178	173175
341.17D	586	-7.83585	37.0089	416416	191199	141141	223225	129129	283283	201201	170178	173175
341.18A	483	-7.83236	37.0084	407408	201202	141141	223223	129129	283283	201201	174174	175175
341.18B	483	-7.83236	37.0084	407408	201202	141141	223223	129129	283283	201201	174174	175175
341.18C	1691	-7.83236	37.0084	410414	206208	146146	223225	129129	279283	201203	164178	173173
341.18D	1691	-7.83236	37.0084	416416	201208	141141	223223	129129	279283	201205	176176	171173
341.19A	199	-7.83268	37.0133	408416	206208	141141	223225	129129	279281	201205	166170	173177
341.19B	199	-7.83268	37.0133	416416	201208	141141	223223	129129	279283	201205	176176	171173
341.19C	967	-7.83268	37.0133	418420	201201	141141	223223	129129	283283	205205	170178	173177
341.19D	1798	-7.83268	37.0133	407422	199208	141141	223223	129129	275283	201205	164168	173175
341.1A	855	-7.83044	37.0129	407416	191195	139141	223223	129129	285287	201201	168180	169173
341.1B	1798	-7.83044	37.0129	410416	199206	141146	223223	129129	283283	205205	172172	169173
341.1C	1973	-7.83044	37.0129	412412	193206	141146	223223	129129	279283	201203	170178	171173
341.1D	648	-7.83044	37.0129	412416	191204	141141	223223	129129	279287	201201	174174	169173
341.21A	169	-7.83269	37.0112	407420	189191	141141	223223	129129	279279	201203	168172	173173
341.21B	859	-7.83269	37.0112	412418	193206	141146	223223	129129	279279	201201	168172	171173
341.21C	301	-7.83269	37.0112	412418	193206	141146	223223	129129	279279	201201	168172	171173
341.21D	1073	-7.83269	37.0112	408416	191206	141152	223223	129129	279281	201201	164174	171173
341.22A	610	-7.83237	37.0079	412416	191201	141141	223223	129154	277279	201201	170178	173173
341.22B	1413	-7.83237	37.0079	412416	191201	141141	223223	129154	277279	201201	170178	173173
341.22C	1413	-7.83237	37.0079	407418	191201	141141	223223	129129	279281	201203	166172	173173
341.22D	800	-7.83237	37.0079	407414	191202	141141	219223	129129	279279	201205	170176	175177
341.23A	1222	-7.83439	37.0067	412416	206208	146218	223225	129129	279283	201201	174176	171173
341.23B	1222	-7.83439	37.0067	408414	206210	141141	219223	129129	279287	201201	166174	169173
341.23C	589	-7.83439	37.0067	414414	206206	141218	223223	129154	283283	201205	174178	173173
341.23D	384	-7.83439	37.0067	414414	206206	141218	223223	129154	283283	201205	174178	173173
341.24A	1390	-7.83605	37.0129	407412	199208	141141	223223	129129	277279	199201	170174	171175
341.24B	780	-7.83605	37.0129	407412	199208	141141	223223	129129	277279	199201	170174	171175
341.24C	1542	-7.83605	37.0129	407416	199208	141146	223223	129129	279283	201205	174178	171173
341.24D	1542	-7.83605	37.0129	403410	191191	141146	223223	129129	279279	201201	158168	171173
341.25A	326	-7.83267	37.016	416420	195218	141141	223223	129129	281283	201203	158166	171171
341.25B	326	-7.83267	37.016	416420	195218	141141	223223	129129	281283	201203	158166	171171
341.25C	544	-7.83267	37.016	416416	206208	139146	223223	129129	277279	201207	168170	173175
341.25D	83	-7.83267	37.016	416420	195218	141141	223223	129129	281283	201203	158166	171171
341.26A	1930	-7.83246	37.0121	416420	199199	141218	223223	129129	281281	201205	170174	171177
341.26B	1930	-7.83246	37.0121	412416	191218	141141	223223	129129	279287	201205	158168	173175
341.26C	1833	-7.83246	37.0121	414418	199210	141141	223223	129129	279283	201201	178180	171173
341.26D	1930	-7.83246	37.0121	416420	199199	141218	223223	129129	281281	201205	170174	171177
341.27A	1934	-7.83313	37.0147	416420	199199	141146	223223	129129	283283	201203	170174	173175
341.27B	1250	-7.83313	37.0147	403416	199204	141141	223223	129129	279281	201201	172174	171173
341.27C	1642	-7.83313	37.0147	416416	201208	141141	223223	129129	279283	201205	176176	171173
341.27D	1934	-7.83313	37.0147	407416	199204	141146	223225	129154	283283	201205	168178	173173
341.28A	1933	-7.83214	37.0094	416418	199208	141146	223223	129129	279287	201203	170174	173173
341.28B	111	-7.83214	37.0094	416418	199208	141146	223223	129129	279287	201203	170174	173173
341.28C	1798	-7.83214	37.0094	414420	191206	139141	223223	129129	279283	201203	174176	173173
341.28D	534	-7.83214	37.0094	407416	193195	141141	223225	129129	279281	201203	172174	169175
341.29A	1871	-7.83347	37.0129	416416	199208	141141	223223	129129	279287	201201	172176	169173
341.29B	1871	-7.83347	37.0129	416420	191191	141141	223223	129129	283283	201207	170174	171175
341.29C	1656	-7.83347	37.0129	412420	206206	141218	223223	129129	279283	201201	172174	171173
341.29D	501	-7.83347	37.0129	407416	191208	141146	221223	129129	283283	199203	174178	169173
341.2A	1769	-7.831	37.0122	407407	206210	141141	223225	129129	279281	201201	174176	173175
341.2B	1893	-7.831	37.0122	408416	206208	141218	223223	129129	285287	201205	168178	171175
341.2C	1506	-7.831	37.0122	407412	191214	141218	223223	129129	279283	205205	166168	169173
341.2D	488	-7.831	37.0122	412412	199201	141141	223225	129129	279283	203205	172172	173173
341.30A	96	-7.83361	37.0068	407410	206206	141141	223223	129129	283283	201205	168174	171177
341.30B	899	-7.83361	37.0068	408412	191208	141146	223223	129129	279283	201201	170172	171173
341.30C	1025	-7.83361	37.0068	408412	191202	141146	223227	129129	279279	201201	170174	173175
341.30D	1652	-7.83361	37.0068	407412	206208	141146	223223	129172	283287	203205	166172	171173
341.31A	249	-7.83089	37.0131	414416	208218	141141	223225	129129	283283	201203	164176	173177
341.31B	697	-7.83089	37.0131	414416	208218	141141	223225	129129	283283	201203	164176	173177
341.31C	689	-7.83089	37.0131	414416	208218	141141	223225	129129	283283	201203	164176	173177
341.31D	358	-7.83089	37.0131	416416	199208	141141	223225	129129	283283	201201	168174	171173
341.32A	1630	-7.83371	37.0098	408416	197199	141141	223223	129152	279283	201203	164176	173173
341.32B	1630	-7.83371	37.0098	407410	202206	141146	219223	129154	279283	201201	170174	173175
341.32C	1630	-7.83371	37.0098	412418	195206	141141	223223	129129	283283	201205	170174	169169
341.32D	1771	-7.83371	37.0098	407416	191204	141146	223223	129129	277283	201205	166174	169175
341.33A	826	-7.83245	37.0142	412416	208208	141146	223225	129129	279285	201201	166166	173177
341.33B	244	-7.83245	37.0142	412416	195206	143218	223225	129129	283283	201207	170178	171173
341.33C	1418	-7.83245	37.0142	412416	191206	146218	223225	129129	279283	203207	170174	173173
341.33D	458	-7.83245	37.0142	407420	202208	141141	223223	129129	279283	201201	170172	173173
341.34A	1408	-7.83459	37.0149	412416	208208	141146	223225	129129	279285	201201	166166	173177
341.34B	1279	-7.83459	37.0149	412412	199204	141141	223223	129129	277283	201203	158176	171175
341.34C	1237	-7.83459	37.0149	410412	191206	141141	223223	129129	283283	201205	168170	171173
341.34D	640	-7.83459	37.0149	407414	191204	141141	223225	129129	279281	201201	170172	171175
341.35A	1408	-7.83122	37.0125	414416	206214	141141	223223	129129	279279	201201	158172	173175
341.35B	1076	-7.83122	37.0125	407416	191208	141141	223223	129129	283283	201205	168178	171173
341.35C	929	-7.83122	37.0125	410418	0	141146	223223	129150	279285	201205	166178	173175
341.35D	387	-7.83122	37.0125	407416	191191	141141	223223	129150	271279	201205	166174	175175
341.36A	1626	-7.83583	37.0125	412416	199206	141146	223223	129129	283283	201201	168170	171173
341.36B	485	-7.83583	37.0125	412416	191199	146146	223225	129129	279283	201201	170172	173173
341.36C	1018	-7.83583	37.0125	407414	199206	141141	223225	129129	279281	201205	170174	171171
341.36D	437	-7.83583	37.0125	403407	191204	141141	223223	129129	279279	201201	170172	173175
341.37A	1318	-7.83057	37.0083	408412	189195	141141	219223	129129	283283	201205	170174	169177
341.37B	1221	-7.83057	37.0083	408412	189195	141141	219223	129129	283283	201205	170174	169177
341.37C	415	-7.83057	37.0083	408412	189195	141141	219223	129129	283283	201205	170174	169177
341.37D	70	-7.83057	37.0083	408412	189195	141141	219223	129129	283283	201205	170174	169177
341.38A	678	-7.83179	37.0129	407407	191195	141141	219223	129147	279283	201201	168170	171173
341.38B	678	-7.83179	37.0129	407416	191208	141141	223223	129129	283283	201203	170176	173173
341.38C	678	-7.83179	37.0129	407407	191195	141141	219223	129147	279283	201201	168170	171173
341.38D	678	-7.83179	37.0129	414416	208218	141141	223225	129129	283283	201203	164176	173177
341.39A	140	-7.83414	37.0141	412420	191201	141146	223223	129129	275283	201201	170178	173177
341.39B	484	-7.83414	37.0141	412416	191206	141141	223223	129129	271279	201201	168170	173175
341.39C	140	-7.83414	37.0141	408424	195208	141141	223223	129129	279283	201207	170176	171175
341.39D	1630	-7.83414	37.0141	407414	191210	141141	223223	129129	279285	201201	166170	169173
341.3A	1459	-7.83033	37.0118	403412	204218	141146	223223	129129	279283	201201	170172	169173
341.3B	1230	-7.83033	37.0118	408420	191206	141141	223223	129129	279283	203205	170174	173177
341.3C	919	-7.83033	37.0118	410420	191206	141218	225225	129129	277279	201203	170178	173181
341.3D	396	-7.83033	37.0118	414420	191199	143218	223223	129129	279283	201205	172174	173175
341.40A	291	-7.83482	37.013	412412	191218	139141	223225	129129	279285	201205	164168	173173
341.40B	1903	-7.83482	37.013	416420	191199	139139	223223	129129	279281	201205	170178	173177
341.40C	1903	-7.83482	37.013	407416	191204	141152	223223	129129	279279	201201	168174	171173
341.40D	291	-7.83482	37.013	416416	202206	141146	223225	129129	281283	201203	174174	173175
341.4A	1061	-7.8319	37.0125	407412	191206	141218	223223	129154	279281	199201	174178	171173
341.4B	1902	-7.8319	37.0125	416420	191199	146218	223225	129129	283283	201205	166174	171175
341.4C	459	-7.8319	37.0125	416420	191199	146218	223225	129129	283283	201205	166174	171175
341.4D	1813	-7.8319	37.0125	407412	191206	141218	223223	129154	279281	199201	174178	171173
341.5A	346	-7.83224	37.0126	407412	202208	141146	223227	129129	279279	201201	174176	169173
341.5B	1814	-7.83224	37.0126	416416	202208	141141	223223	129141	279279	201201	164172	171175
341.5C	164	-7.83224	37.0126	407407	202206	141146	223225	129154	281283	201201	172174	175177
341.5D	346	-7.83224	37.0126	407412	202208	141146	223227	129129	279279	201201	174176	169173
341.6A	464	-7.83538	37.0138	407416	191206	141141	223225	129129	279283	201205	164178	171173
341.6B	671	-7.83538	37.0138	408410	202206	139141	223223	129129	277281	201201	158158	173175
341.6C	671	-7.83538	37.0138	408410	202206	139141	223223	129129	277281	201201	158158	173175
341.6D	1060	-7.83538	37.0138	412412	191212	141141	223223	129129	279283	201203	170170	171175
341.7A	505	-7.83258	37.0114	407416	195195	141141	223223	129129	279285	201201	174174	173175
341.7B	505	-7.83258	37.0114	407416	195195	141141	223223	129129	279285	201201	174174	173175
341.7C	505	-7.83258	37.0114	407416	195195	141141	223223	129129	279285	201201	174174	173175
341.7D	505	-7.83258	37.0114	407416	195195	141141	223223	129129	279285	201201	174174	173175
341.8A	582	-7.83258	37.0112	407416	210210	141146	219223	129129	281285	201201	166166	173173
341.8B	582	-7.83258	37.0112	407416	210210	141146	219223	129129	281285	201201	166166	173173
341.8C	582	-7.83258	37.0112	407416	210210	141146	219223	129129	281285	201201	166166	173173
341.8D	582	-7.83258	37.0112	407416	210210	141146	219223	129129	281285	201201	166166	173173
341.9A	545	-7.83088	37.0137	407416	199208	141146	223225	129150	283283	201201	172178	171173
341.9B	1877	-7.83088	37.0137	416418	208210	141218	223223	129152	279283	201201	176180	169171
341.9C	1729	-7.83088	37.0137	416416	191210	141218	223223	129129	279283	201201	178178	171173
341.9D	545	-7.83088	37.0137	407416	199208	141146	223225	129150	283283	201201	172178	171173
342.11A	1011	-7.82505	37.0103	412414	206210	139141	223223	129129	279279	201205	174176	169173
342.11B	131	-7.82505	37.0103	412414	206210	139141	223223	129129	279279	201205	174176	169173
342.11C	1596	-7.82505	37.0103	407416	191191	141141	223223	129129	279285	203207	166172	169169
342.11D	1705	-7.82505	37.0103	414416	206206	141141	223223	129129	279283	203205	168172	169169
342.12A	1190	-7.8273	37.0092	412416	191208	141141	223225	129152	277277	201201	174178	171175
342.12B	1190	-7.8273	37.0092	407416	191208	141146	223223	129129	279279	201205	168170	173173
342.12C	436	-7.8273	37.0092	407420	201206	141146	223223	129129	277279	201201	172178	173173
342.12D	1620	-7.8273	37.0092	407416	199208	139152	223223	129129	279279	201201	166170	171175
342.13A	1240	-7.83056	37.0102	412412	201206	141146	219223	129129	283283	203207	170172	169177
342.13B	491	-7.83056	37.0102	407416	191208	141141	223223	129129	287287	201207	158172	173177
342.13C	636	-7.83056	37.0102	407416	191191	152152	223223	129129	283287	201203	172174	169175
342.13D	540	-7.83056	37.0102	403412	199206	141146	223223	129129	277283	203203	168172	173177
342.14A	1087	-7.82987	37.0129	416416	191206	141141	219223	129154	283287	205205	158178	173173
342.14B	486	-7.82987	37.0129	412416	191199	141218	219223	129129	283283	203203	176178	169173
342.14C	443	-7.82987	37.0129	407414	191210	141146	223223	129129	285287	201205	168176	169173
342.14D	93	-7.82987	37.0129	416420	199208	141141	223223	129129	279283	201203	170174	175175
342.15A	1699	-7.82326	37.01	407416	191206	141141	223225	129154	279279	201207	174174	173173
342.15B	1220	-7.82326	37.01	407416	191206	141141	223225	129154	279279	201207	174174	173173
342.15C	397	-7.82326	37.01	407407	204208	141141	223223	129129	277279	201203	168174	173175
342.15D	1938	-7.82326	37.01	407407	204208	141141	223223	129129	277279	201203	168174	173175
342.16A	468	-7.82438	37.0094	412416	201208	141141	223223	129154	279283	201205	168178	169169
342.16B	468	-7.82438	37.0094	412416	201208	141141	223223	129154	279283	201205	168178	169169
342.16C	165	-7.82438	37.0094	412416	201208	141141	223223	129154	279283	201205	168178	169169
342.16D	165	-7.82438	37.0094	412416	201208	141141	223223	129154	279283	201205	168178	169169
342.17A	1344	-7.82303	37.0104	412412	191191	141141	223223	129129	277285	199201	164176	171177
342.17B	1344	-7.82303	37.0104	412412	191191	141141	223223	129129	277285	199201	164176	171177
342.17C	1344	-7.82303	37.0104	412412	191191	141141	223223	129129	277285	199201	164176	171177
342.17D	1344	-7.82303	37.0104	412412	191191	141141	223223	129129	277285	199201	164176	171177
342.18A	1042	-7.82573	37.0101	414416	199218	141141	223225	129129	279279	201201	172174	171175
342.18B	1042	-7.82573	37.0101	416416	201206	141141	223223	129129	279281	201201	170170	171175
342.18C	1042	-7.82573	37.0101	407412	191206	141146	223223	129129	275279	203205	172174	169173
342.18D	1042	-7.82573	37.0101	412416	191218	141146	223223	129170	283287	203203	166174	171175
342.19A	1597	-7.8273	37.0097	407412	191206	141146	223223	129129	275279	203205	172174	169173
342.19B	1791	-7.8273	37.0097	407407	191191	141146	223223	129147	279279	201201	170178	173173
342.19C	285	-7.8273	37.0097	407407	191191	141146	223223	129147	279279	201201	170178	173173
342.19D	1251	-7.8273	37.0097	407412	191206	141146	223223	129129	275279	203205	172174	169173
342.1A	285	-7.82797	37.0123	410416	206206	146146	223225	129152	279283	201201	170176	173175
342.1B	138	-7.82797	37.0123	407407	191191	139141	223223	129154	277277	201201	174180	171173
342.1C	138	-7.82797	37.0123	414416	199214	141146	223223	129129	283283	201201	166166	173173
342.1D	285	-7.82797	37.0123	416416	191206	141146	223223	129129	279279	201203	172176	169173
342.20A	1168	-7.82673	37.012	407408	191195	141141	223223	129129	275279	201203	174178	173173
342.20B	1168	-7.82673	37.012	407408	208216	141146	223223	129154	277283	201207	174174	173173
342.20C	1401	-7.82673	37.012	407408	208216	141146	223223	129154	277283	201207	174174	173173
342.20D	1681	-7.82673	37.012	420422	201206	141146	223225	129154	279283	203207	164178	173173
342.2A	177	-7.82853	37.0127	412414	201208	141141	223225	129129	279283	201201	158174	171171
342.2B	225	-7.82853	37.0127	412414	201208	141141	223225	129129	279283	201201	158174	171171
342.2C	225	-7.82853	37.0127	412416	206214	141146	223225	129150	279283	201203	172174	173173
342.2D	1998	-7.82853	37.0127	416416	189218	141146	223223	129129	279287	201203	170176	169173
342.3A	783	-7.82101	37.0099	408414	208208	141143	223223	129150	283283	201207	176178	171171
342.3B	1530	-7.82101	37.0099	414414	191218	141143	219225	129152	279279	201203	166178	171173
342.3C	783	-7.82101	37.0099	408414	208208	141143	223223	129150	283283	201207	176178	171171
342.3D	1530	-7.82101	37.0099	414414	191218	141143	219225	129152	279279	201203	166178	171173
342.4A	147	-7.82562	37.009	407407	191208	141146	223225	129129	279283	201205	166168	173175
342.4B	147	-7.82562	37.009	407407	191208	141146	223225	129129	279283	201205	166168	173175
342.4C	147	-7.82562	37.009	407407	191208	141146	223225	129129	279283	201205	166168	173175
342.4D	147	-7.82562	37.009	407407	191208	141146	223225	129129	279283	201205	166168	173175
342.5A	1745	-7.82393	37.011	416416	195204	141143	223223	129129	279283	201201	166168	171175
342.5B	1745	-7.82393	37.011	416416	195204	141143	223223	129129	279283	201201	166168	171175
342.5C	900	-7.82393	37.011	408420	191208	141141	223223	129129	283283	201203	166174	173173
342.5D	900	-7.82393	37.011	408420	191208	141141	223223	129129	283283	201203	166174	173173
342.6A	1367	-7.82482	37.0122	412416	206206	141141	223225	129152	279283	201201	170190	173173
342.6B	1367	-7.82482	37.0122	412416	206206	141141	223225	129152	279283	201201	170190	173173
342.6C	759	-7.82482	37.0122	408414	191206	139141	223223	129129	283283	201207	172176	171173
342.6D	1589	-7.82482	37.0122	414416	197206	139141	217223	129129	279283	201201	170172	173175
342.7A	69	-7.82471	37.0116	403407	191202	141152	223223	129129	279283	203203	168170	171173
342.7B	1370	-7.82471	37.0116	412416	206206	141146	223225	129129	281283	201201	158176	173175
342.7C	135	-7.82471	37.0116	407407	191191	141141	223223	129129	283285	201205	170174	171173
342.7D	135	-7.82471	37.0116	407407	191191	141141	223223	129129	283285	201205	170174	171173
342.8A	68	-7.82617	37.0119	403407	191191	141141	223223	129170	279281	201203	176178	169171
342.8B	1722	-7.82617	37.0119	416416	191208	146146	223223	129129	283283	201203	172174	173173
342.8C	1722	-7.82617	37.0119	416416	191208	146146	223223	129129	283283	201203	172174	173173
342.8D	1683	-7.82617	37.0119	416416	191191	141146	223223	129129	283287	201205	166174	173175
342.9A	692	-7.82933	37.0096	408412	191206	141146	223223	129129	279283	201201	166174	173175
342.9B	692	-7.82933	37.0096	408412	191206	141146	223223	129129	279283	201201	166174	173175
342.9C	192	-7.82933	37.0096	407408	199206	141146	223225	129129	283298	201201	166180	173173
342.9D	692	-7.82933	37.0096	408412	191206	141146	223223	129129	279283	201201	166174	173175
346A	495	-7.81899	37.0098	407416	191208	146218	223225	129129	282284	201201	174174	171171
346B	495	-7.81899	37.0098	407416	191208	146218	223225	129129	282284	201201	174174	171171
346C	495	-7.81899	37.0098	407416	191208	146218	223225	129129	282284	201201	174174	171171
346D	495	-7.81899	37.0098	407416	191208	146218	223225	129129	282284	201201	174174	171171
348.1A	1762	-7.82072	36.9992	416416	199199	141146	223223	129129	279283	201205	170182	173175
348.1B	1538	-7.82072	36.9992	414414	202204	141146	223223	129129	279283	201203	158176	173175
348.1C	1141	-7.82072	36.9992	412414	191206	141146	223223	129129	279287	201207	170170	169177
348.1D	1615	-7.82072	36.9992	414416	204210	141141	219223	129156	283283	201201	172172	173175
348.2A	462	-7.8214	36.9981	407416	191206	141141	223223	129170	279287	201201	168172	173173
348.2B	462	-7.8214	36.9981	407416	191206	141141	223223	129170	279287	201201	168172	173173
348.2C	462	-7.8214	36.9981	407416	191206	141141	223223	129170	279287	201201	168172	173173
348.2D	1855	-7.8214	36.9981	416416	208210	141141	223223	129129	279283	201201	166170	173173
351.11A	322	-7.8686	36.9929	407412	199206	141141	223225	129129	275283	201205	166170	169173
351.11B	322	-7.8686	36.9929	407412	199206	141141	223225	129129	275283	201205	166170	169173
351.11C	795	-7.8686	36.9929	408416	191202	143218	223223	129154	279279	201201	158178	173175
351.11D	795	-7.8686	36.9929	408416	191202	143218	223223	129154	279279	201201	158178	173175
351.12A	1434	-7.87287	36.9906	412420	189199	141141	223223	129129	275281	201205	170172	173177
351.12B	719	-7.87287	36.9906	408412	199206	141143	223223	129129	279281	201205	166172	173173
351.12C	40	-7.87287	36.9906	391416	197206	141143	223225	129129	278280	203205	166166	171173
351.12D	1434	-7.87287	36.9906	412420	189199	141141	223223	129129	275281	201205	170172	173177
351.13A	151	-7.87085	36.9909	407407	195199	141218	223225	129129	283287	201201	176178	171179
351.13B	151	-7.87085	36.9909	407407	195199	141218	223225	129129	283287	201201	176178	171179
351.13C	475	-7.87085	36.9909	407416	191206	141218	221223	129129	275279	201201	170170	175175
351.13D	475	-7.87085	36.9909	407416	191206	141218	221223	129129	275279	201201	170170	175175
351.14A	548	-7.86431	36.9988	407416	201201	141146	223223	129129	277281	201201	166170	173175
351.14B	943	-7.86431	36.9988	410412	204206	141141	223223	129152	279279	201201	166170	173175
351.14C	722	-7.86431	36.9988	408412	201201	141146	223223	129129	277277	201205	158170	173173
351.14D	248	-7.86431	36.9988	407410	204208	141146	223223	129129	277279	201203	166166	173175
351.15A	517	-7.87029	36.9904	407416	195208	141141	223223	129154	283283	201203	166180	173173
351.15B	517	-7.87029	36.9904	407416	195208	141141	223223	129154	283283	201203	166180	173173
351.15C	517	-7.87029	36.9904	407416	195208	141141	223223	129154	283283	201203	166180	173173
351.15D	517	-7.87029	36.9904	407416	195208	141141	223223	129154	283283	201203	166180	173173
351.16A	1627	-7.87714	36.9916	414416	208208	141141	223223	129129	283283	201201	166174	169179
351.16B	879	-7.87714	36.9916	408418	206214	141141	223223	129129	283287	201201	164166	171175
351.16C	49	-7.87714	36.9916	391416	206206	141141	223225	129129	283283	201201	170172	171173
351.16D	879	-7.87714	36.9916	408418	206214	141141	223223	129129	283287	201201	164166	171175
351.22A	1559	-7.8759	36.9922	408416	191195	141141	223225	129129	283283	201201	170170	177177
351.22B	1349	-7.8759	36.9922	416420	195206	141141	223223	129129	283287	201203	166174	177179
351.22C	683	-7.8759	36.9922	414414	199201	141141	223223	129129	283283	201201	174176	169175
351.22D	683	-7.8759	36.9922	416418	191204	141141	223223	129129	283283	201201	158170	173175
351.23A	788	-7.87029	36.9905	407416	195208	141146	223223	129154	283287	203205	158176	169171
351.23B	1928	-7.87029	36.9905	407416	195208	141146	223223	129154	283287	203205	158176	169171
351.23C	1535	-7.87029	36.9905	407416	195208	141141	223227	129129	283287	203205	166178	171173
351.23D	1864	-7.87029	36.9905	414416	191199	141146	223227	129154	283283	201205	172174	169173
351.24A	521	-7.86657	36.9947	407412	195206	141141	219223	129129	279287	201201	174178	173177
351.24B	521	-7.86657	36.9947	407412	195206	141141	219223	129129	279287	201201	174178	173177
351.24C	519	-7.86657	36.9947	407412	195206	141141	219223	129129	279287	201201	174178	173177
351.24D	1554	-7.86657	36.9947	407412	195206	141141	219223	129129	279287	201201	174178	173177
351.25A	308	-7.86736	36.9933	414414	191197	141150	225225	129150	278283	201201	166168	171177
351.25B	308	-7.86736	36.9933	407418	201208	141141	219223	129129	275283	201201	170174	171175
351.25C	308	-7.86736	36.9933	408416	206212	141141	223223	129129	279285	201203	166176	171173
351.25D	308	-7.86736	36.9933	407418	201212	141141	219219	129129	283290	201201	166174	175175
351.26A	1524	-7.86791	36.9974	412416	201212	141141	223223	129129	281287	201201	170176	173175
351.26B	606	-7.86791	36.9974	412416	201212	141141	223223	129129	281287	201201	170176	173175
351.26C	864	-7.86791	36.9974	412416	201212	141141	223223	129129	281287	201201	170176	173175
351.26D	607	-7.86791	36.9974	407414	195202	141141	223223	129150	281281	201201	168178	169175
351.28A	1350	-7.86791	36.9968	408410	197208	141141	223223	129129	281283	201201	166170	169171
351.28B	1350	-7.86791	36.9968	414414	204208	141141	223223	129129	281283	201203	170176	173177
351.28C	1350	-7.86791	36.9968	408410	197208	141141	223223	129129	281283	201201	166170	169171
351.28D	403	-7.86791	36.9968	408410	197208	141141	223223	129129	281283	201201	166170	169171
351.29A	667	-7.86352	37.0001	403412	195201	141141	223223	129129	279281	201201	166170	169177
351.29B	1540	-7.86352	37.0001	391416	199206	141141	223227	129129	277279	201205	158176	173173
351.29C	667	-7.86352	37.0001	403412	195201	141141	223223	129129	279281	201201	166170	169177
351.29D	667	-7.86352	37.0001	412416	208208	141141	223225	129129	281283	201201	170176	169177
351.2A	91	-7.8624	36.998	414416	191206	141141	219223	129129	283283	201201	170174	173173
351.2B	42	-7.8624	36.998	412416	201210	141146	221223	129168	278281	201203	164172	173173
351.2C	91	-7.8624	36.998	408412	191191	141141	223225	129129	283285	201201	166170	173175
351.2D	1407	-7.8624	36.998	408412	191191	141141	223225	129129	283285	201201	166170	173175
351.30A	818	-7.8651	36.997	407412	195214	141141	223225	129152	281281	201201	166166	177179
351.30B	335	-7.8651	36.997	407412	195214	141141	223225	129152	281287	201205	166170	173177
351.30C	713	-7.8651	36.997	407412	197206	141141	223223	129152	279283	201205	158166	175175
351.30D	1069	-7.8651	36.997	407412	195214	141141	223225	129152	281281	201201	166166	177179
351.32A	317	-7.86873	36.988	407412	191210	141141	223225	129129	279281	201201	172172	173175
351.32B	318	-7.86873	36.988	407412	191210	141141	223225	129129	279281	201201	172172	173175
351.32C	319	-7.86873	36.988	407412	191210	141141	223225	129129	279281	201201	172172	173175
351.32D	317	-7.86873	36.988	407412	191210	141141	223225	129129	279281	201201	172172	173175
351.33A	298	-7.8668	36.9936	412412	208214	141141	223225	129129	283283	205205	166172	169175
351.33B	298	-7.8668	36.9936	412412	208214	141141	223225	129129	283283	205205	166172	169175
351.33C	298	-7.8668	36.9936	412412	208214	141141	223225	129129	283283	205205	166172	169175
351.33D	298	-7.8668	36.9936	407416	191206	141141	223223	129129	277283	201205	172172	175175
351.34A	1125	-7.87081	37.0013	391418	189206	141141	223225	129129	279279	201205	166166	173175
351.34B	1125	-7.87081	37.0013	414422	206208	141143	223223	129129	287290	201201	174174	173177
351.34C	1125	-7.87081	37.0013	412420	195202	141141	223223	129129	277283	201201	170174	173175
351.34D	460	-7.87081	37.0013	414420	195206	146218	219223	129129	277279	203205	158170	169173
351.35A	51	-7.86668	36.9956	407416	197214	141141	223223	129129	281283	201201	158174	173175
351.35B	1676	-7.86668	36.9956	414416	195208	141141	219223	129129	279283	201207	166178	173173
351.35C	1476	-7.86668	36.9956	414416	195208	141141	219223	129129	279283	201207	166178	173173
351.35D	1662	-7.86668	36.9956	412416	191191	141141	225225	129129	285290	201203	176176	171177
351.36A	529	-7.86792	36.9925	416416	206208	141141	223223	129170	281283	201203	158180	173175
351.36B	1585	-7.86792	36.9925	416418	202206	141146	223223	129129	283287	203205	174176	171177
351.36C	1585	-7.86792	36.9925	416418	202206	141146	223223	129129	283287	203205	174176	171177
351.36D	1207	-7.86792	36.9925	408414	197206	141146	221223	129129	279283	201201	172180	177179
351.38A	1838	-7.87253	36.9931	412420	202206	141146	223225	129129	281283	201201	158174	167175
351.38B	1872	-7.87253	36.9931	407408	202212	141141	223227	129170	279287	203203	170170	173173
351.38C	1872	-7.87253	36.9931	412412	206206	141141	223223	129154	281283	203205	166166	175177
351.38D	764	-7.87253	36.9931	412412	206206	141141	223223	129154	281283	203205	166166	175177
351.3A	1496	-7.86443	36.9964	408416	195208	141141	223223	129129	279283	201203	170174	171177
351.3B	205	-7.86443	36.9964	407412	201206	141141	223223	129129	283287	201203	170172	175179
351.3C	1105	-7.86443	36.9964	408412	197206	141141	223225	129129	281283	201205	158166	171173
351.3D	1105	-7.86443	36.9964	412412	195206	141141	223223	129129	283283	201203	168172	175179
351.41A	820	-7.87467	36.9909	408412	206214	141141	223225	129129	281290	201203	166174	173175
351.41B	288	-7.87467	36.9909	407414	191191	141141	223227	129129	279281	205205	170174	167177
351.41C	1140	-7.87467	36.9909	408412	206214	141141	223225	129129	281290	201203	166174	173175
351.41D	1843	-7.87467	36.9909	407414	191191	141141	223227	129129	279281	205205	170174	167177
351.42A	743	-7.87172	36.9995	407412	195206	141141	225225	129129	279287	199207	170174	173177
351.42B	375	-7.87172	36.9995	407412	195206	141141	225225	129129	279287	199207	170174	173177
351.42C	743	-7.87172	36.9995	407412	206214	141141	223223	129129	283283	205205	166170	175177
351.42D	375	-7.87172	36.9995	410416	202202	141141	225225	129129	279283	201203	170174	171173
351.43A	314	-7.86917	36.9901	407416	199202	141141	223223	129129	281283	201203	172174	171175
351.43B	314	-7.86917	36.9901	416420	201208	141143	223225	129129	281283	201205	172174	177179
351.43C	364	-7.86917	36.9901	408416	199206	141141	223223	129129	283285	201201	166166	169173
351.43D	1000	-7.86917	36.9901	416420	201208	141143	223225	129129	281283	201205	172174	177179
351.45A	532	-7.87164	36.991	408416	195206	141218	223223	129129	281287	201203	168176	173173
351.45B	1948	-7.87164	36.991	416416	195210	141141	223223	129154	281283	201205	168174	171175
351.45C	828	-7.87164	36.991	416416	195210	141141	223223	129154	281283	201205	168174	171175
351.45D	1948	-7.87164	36.991	412416	206210	141141	223223	129129	283283	201203	174174	173175
351.46A	816	-7.86634	36.997	416416	191210	141141	223223	129129	279283	201201	158174	171175
351.46B	1753	-7.86634	36.997	408412	208212	141141	223223	129129	277283	201201	176176	175175
351.46C	1753	-7.86634	36.997	408412	208212	141141	223223	129129	277283	201201	176176	175175
351.46D	1395	-7.86634	36.997	408412	208212	141141	223223	129129	277283	201201	176176	175175
351.47A	1725	-7.86443	36.9955	412416	197208	141218	223223	129154	277281	201201	170174	169175
351.47B	747	-7.86443	36.9955	410416	191204	141218	223223	129129	279283	201201	168170	171175
351.47C	747	-7.86443	36.9955	408416	208212	141218	223223	129154	279281	201205	164170	169177
351.47D	747	-7.86443	36.9955	412416	197208	141218	223223	129154	277281	201201	170174	169175
351.49A	1293	-7.8741	36.9925	403408	191206	141218	223223	129150	277283	201201	166172	169173
351.49B	972	-7.8741	36.9925	403408	191206	141218	223223	129150	277283	201201	166172	169173
351.49C	870	-7.8741	36.9925	412412	199199	141141	223223	129129	275283	203205	170174	175175
351.49D	1293	-7.8741	36.9925	408412	195214	141141	223223	129162	279283	199205	170170	171177
351.4A	80	-7.86848	36.995	408416	195208	141146	219223	129170	283283	201203	170176	173175
351.4B	80	-7.86848	36.995	407412	191206	141146	223223	129129	279283	201207	166170	171175
351.4C	1071	-7.86848	36.995	412414	191206	141141	223223	129152	275281	201201	158172	175175
351.4D	711	-7.86848	36.995	416416	206208	141146	223223	129129	279279	201201	166174	173175
351.50A	1342	-7.87107	36.9908	408416	206210	141141	219219	129129	283287	201205	170174	173175
351.50B	1012	-7.87107	36.9908	408416	206210	141141	219219	129129	283287	201205	170174	173175
351.50C	210	-7.87107	36.9908	408416	206210	141141	219219	129129	283287	201205	170174	173175
351.50D	731	-7.87107	36.9908	408414	197202	141146	223227	129150	279287	201205	170174	173175
351.51A	860	-7.87768	36.9968	414416	199208	141218	223223	152154	279287	203205	170170	173173
351.51B	860	-7.87768	36.9968	412414	206208	141141	219223	129129	283283	201205	158168	173175
351.51C	860	-7.87768	36.9968	412414	206208	141141	219223	129129	283283	201205	158168	173175
351.51D	763	-7.87768	36.9968	414416	199208	141218	223223	152154	279287	203205	170170	173173
351.53A	1595	-7.86545	36.9946	408414	191191	141218	223223	129129	281281	201205	164170	173175
351.53B	1185	-7.86545	36.9946	408408	191206	141218	223223	129129	277279	201201	172178	169177
351.53C	1185	-7.86545	36.9946	416416	206208	141141	219225	129154	279287	201205	170176	173173
351.53D	1595	-7.86545	36.9946	408414	191191	141218	223223	129129	281281	201205	164170	173175
351.54A	756	-7.87433	36.9914	414418	206218	141141	223225	129129	279287	205205	174180	173173
351.54B	655	-7.87433	36.9914	414418	206218	141141	223225	129129	279287	205205	174180	173173
351.54C	1834	-7.87433	36.9914	414418	206218	141141	223225	129129	279287	205205	174180	173173
351.54D	756	-7.87433	36.9914	414416	191208	141141	223225	129150	281283	201201	176176	169173
351.56A	1644	-7.87309	36.9942	407416	204212	141141	223225	129129	281283	201203	166166	175177
351.56B	1644	-7.87309	36.9942	407412	195206	141150	223223	129129	283283	201205	166176	173173
351.56C	1644	-7.87309	36.9942	407416	204212	141141	223225	129129	281283	201203	166166	175177
351.56D	1566	-7.87309	36.9942	412420	189199	141141	225225	129129	277283	201205	172174	175177
351.57A	564	-7.87689	36.9973	412414	189208	141141	223225	129129	283285	201201	170178	171177
351.57B	315	-7.87689	36.9973	407414	195208	141141	221223	129129	279281	201203	170178	175177
351.57C	564	-7.87689	36.9973	416416	206210	146218	219223	129154	277283	203205	170174	173173
351.57D	1437	-7.87689	36.9973	412420	189199	141141	223223	129129	275281	201205	170172	173175
351.5A	1130	-7.86408	37.0004	412416	201206	141218	223225	129129	283283	201201	174174	173175
351.5B	408	-7.86408	37.0004	410416	206208	141141	223223	129129	283283	201201	174176	169169
351.5C	1850	-7.86408	37.0004	407408	206206	141146	223223	129129	283283	203205	166174	171175
351.5D	1433	-7.86408	37.0004	408412	206208	141141	223223	129129	279279	201201	166166	173173
351.60A	1335	-7.86667	36.9967	408416	206208	141146	223225	129154	281281	201207	166176	171177
351.60B	777	-7.86667	36.9967	412414	206210	141141	225225	129129	279281	201201	158166	171173
351.60C	990	-7.86667	36.9967	407416	206206	141146	223223	129129	279287	201203	158166	167173
351.60D	777	-7.86667	36.9967	416416	199206	141141	223223	129152	282285	201201	166186	173175
351.61A	857	-7.86656	36.9963	408414	206214	141141	223225	129129	275283	201207	158180	173173
351.61B	1194	-7.86656	36.9963	408410	199214	141146	223225	129150	283287	201201	174180	173173
351.61C	569	-7.86656	36.9963	410412	204206	141141	223223	129129	283283	201203	170174	173175
351.61D	1766	-7.86656	36.9963	408414	206214	141141	223225	129129	275283	201207	158180	173173
351.62A	781	-7.87163	36.9915	408420	212212	141141	221223	129129	283285	201203	158168	175177
351.62B	668	-7.87163	36.9915	407414	189199	141214	219219	129129	279279	201207	166170	173175
351.62C	942	-7.87163	36.9915	416416	208210	141218	219223	129129	283283	201201	166170	175175
351.62D	781	-7.87163	36.9915	408418	191208	141141	223223	129129	283285	203203	166168	175177
351.63A	917	-7.86712	36.9969	412414	191206	141141	223223	129129	279283	201201	158158	173177
351.63B	374	-7.86712	36.9969	414416	195204	141141	223223	129129	275283	201211	166170	173175
351.63C	1857	-7.86712	36.9969	416416	195208	141141	223223	129129	281283	201205	174176	173173
351.63D	876	-7.86712	36.9969	414416	195204	141141	223223	129129	275283	201211	166170	173175
351.64A	1137	-7.87003	37.0013	420420	189199	141141	223223	129129	283283	201201	166166	171175
351.64B	1582	-7.87003	37.0013	420420	189199	141141	223223	129129	283283	201201	166166	171175
351.64C	1750	-7.87003	37.0013	408416	195195	141141	223227	129129	283283	201201	166178	173173
351.64D	1582	-7.87003	37.0013	414416	189195	141141	223225	129129	283283	201205	166174	173173
351.66A	1975	-7.86645	36.9974	407420	189195	143146	223223	129129	281283	201201	166176	173173
351.66B	1975	-7.86645	36.9974	408416	202206	141141	223223	129129	283287	201201	158180	173173
351.66C	808	-7.86645	36.9974	412416	201208	141218	223223	129129	277279	201201	164170	175179
351.66D	1547	-7.86645	36.9974	410420	204206	141141	223223	129129	281281	201201	170170	173175
351.67A	612	-7.86487	36.9984	407408	206214	141146	223223	129129	283283	201201	166180	173175
351.67B	848	-7.86487	36.9984	408412	201206	141146	223223	129129	283283	201205	172178	173175
351.67C	1347	-7.86487	36.9984	408412	201206	141146	223223	129129	283283	201205	172178	173175
351.67D	1032	-7.86487	36.9984	407408	206214	141146	223223	129129	283283	201201	166180	173175
351.69A	217	-7.87803	36.9925	407416	208214	141218	223225	129129	281283	201207	166174	173173
351.69B	723	-7.87803	36.9925	407420	201206	141141	223223	154154	279287	201203	176180	173173
351.69C	723	-7.87803	36.9925	408414	204208	141141	223223	129129	281283	201201	174176	175179
351.69D	217	-7.87803	36.9925	412416	195195	141141	223223	129129	279283	201201	158170	173173
351.6A	581	-7.8651	36.9974	412416	201206	141141	223223	129129	283283	201201	158170	167175
351.6B	635	-7.8651	36.9974	408414	206206	141141	223223	129129	279279	201205	158174	173173
351.6C	776	-7.8651	36.9974	410416	201202	141141	223223	129129	283285	201201	170176	175179
351.6D	1254	-7.8651	36.9974	408414	206206	141141	223223	129129	279279	201205	158174	173173
351.70A	1518	-7.87421	36.9939	407412	206206	141143	223225	129154	279281	203203	166174	173179
351.70B	1518	-7.87421	36.9939	408410	204208	141141	223223	129129	275279	201201	166166	171173
351.70C	253	-7.87421	36.9939	407416	204206	141141	223225	129154	281283	203203	166166	173175
351.70D	1518	-7.87421	36.9939	407416	204206	141141	223225	129154	281283	203203	166166	173175
351.7A	353	-7.86682	36.988	412422	206218	141146	223223	129129	283287	203205	166168	173177
351.7B	672	-7.86682	36.988	412422	206218	141146	223223	129129	283287	203205	166168	173177
351.7C	562	-7.86682	36.988	407410	208214	141141	219223	129129	279283	203203	158174	175175
351.7D	562	-7.86682	36.988	412422	206218	141146	223223	129129	283287	203205	166168	173177
351.8A	373	-7.8741	36.993	407414	189199	141212	219219	129129	279279	201207	166170	173175
351.8B	422	-7.8741	36.993	407414	201206	141143	223223	129129	281283	201205	166178	173177
351.8C	1273	-7.8741	36.993	412416	195206	141141	223223	129168	283287	201205	166166	169173
351.8D	1867	-7.8741	36.993	416418	195195	141150	223225	129129	279283	201201	168170	175175
351.9A	1380	-7.86813	36.9975	412416	206208	141141	223225	129129	275279	201201	174176	169171
351.9B	1380	-7.86813	36.9975	412416	206208	141141	223225	129129	275279	201201	174176	169171
351.9C	413	-7.86813	36.9975	407414	197206	141141	225225	129129	283283	201201	170176	169175
351.9D	413	-7.86813	36.9975	407414	197206	141141	225225	129129	283283	201201	170176	169175
357.10A	906	-7.87509	36.9992	412416	191197	141141	223223	129129	279283	201201	158174	173177
357.10B	1892	-7.87509	36.9992	408416	195208	141141	223223	129129	279283	201201	170174	171173
357.10C	997	-7.87509	36.9992	412416	195208	141141	223223	129129	275287	205207	174174	171175
357.10D	753	-7.87509	36.9992	412416	206208	141141	223223	129129	278283	201205	166172	171171
357.11A	1216	-7.87329	37.0013	407418	199202	141146	219223	150170	277279	201201	166174	169171
357.11B	817	-7.87329	37.0013	407412	206214	141141	223223	129129	283283	205205	166170	175177
357.11C	1282	-7.87329	37.0013	407418	199202	141146	219223	150170	277279	201201	166174	169171
357.11D	1374	-7.87329	37.0013	407412	206214	141141	223223	129129	283283	205205	166170	175177
357.1A	602	-7.87306	37.0003	408420	201210	141141	223223	129129	279283	201201	166168	173175
357.1B	364	-7.87306	37.0003	416420	189212	141141	219227	129129	283283	201207	166170	171173
357.1C	602	-7.87306	37.0003	410416	201208	141218	223229	129129	283283	201205	166174	173173
357.1D	364	-7.87306	37.0003	408414	189199	141141	223225	129129	275283	201207	158180	173173
357.2A	812	-7.87475	36.9989	408416	195204	141141	223225	129129	283283	201205	158166	169175
357.2B	928	-7.87475	36.9989	410412	191195	141141	223225	129129	283287	201203	158170	173173
357.2C	1658	-7.87475	36.9989	414420	195201	141141	223227	129129	279279	201201	166172	173173
357.2D	1433	-7.87475	36.9989	412420	189199	141141	223223	129129	275281	201205	170172	173175
357.3A	428	-7.87374	36.9995	407414	206208	141146	223225	129129	277279	201201	178182	173175
357.3B	184	-7.87374	36.9995	407408	191212	141141	223223	129129	281287	201201	158174	173173
357.3C	1625	-7.87374	36.9995	414416	206208	141146	223223	129129	277281	201201	166168	173177
357.3D	1433	-7.87374	36.9995	412420	189199	141141	223223	129129	275281	201205	170172	173175
357.4A	1420	-7.8716	37.0014	412418	199206	141141	219219	129129	283283	201203	178178	175179
357.4B	1420	-7.8716	37.0014	412418	199206	141141	219219	129129	283283	201203	178178	175179
357.4C	647	-7.8716	37.0014	407422	191208	141141	219223	129150	283283	201201	166174	169173
357.4D	1420	-7.8716	37.0014	412418	199206	141141	219219	129129	283283	201203	178178	175179
357.5A	1853	-7.8725	37.0007	416416	208208	141220	223223	129129	277279	201201	170174	173173
357.5B	1613	-7.8725	37.0007	414416	202208	141220	223223	129129	277283	201201	158170	173173
357.5C	1853	-7.8725	37.0007	416416	208208	141220	223223	129129	277279	201201	170174	173173
357.5D	1853	-7.8725	37.0007	416416	208208	141220	223223	129129	277279	201201	170174	173173
357.6A	710	-7.87408	37.0005	408412	195208	146146	223223	129129	281283	201205	158174	169173
357.6B	710	-7.87408	37.0005	408412	195208	146146	223223	129129	281283	201205	158174	169173
357.6C	814	-7.87408	37.0005	408416	195206	141146	221223	129129	277279	201203	174174	173175
357.6D	710	-7.87408	37.0005	408412	195208	146146	223223	129129	281283	201205	158174	169173
357.7A	1986	-7.87126	37.0018	420420	199208	141146	223225	129154	279283	201201	158168	177179
357.7B	595	-7.87126	37.0018	407418	191214	137141	223223	129129	277281	201207	170174	175177
357.7C	1986	-7.87126	37.0018	420420	199208	141146	223225	129154	279283	201201	158168	177179
357.7D	356	-7.87126	37.0018	407412	206208	141141	223223	129129	279283	201201	174180	167169
357.8A	1504	-7.87329	37.0005	412420	206206	141146	223223	129150	283283	201201	158166	173173
357.8B	1945	-7.87329	37.0005	416420	201206	141146	223223	129129	283283	201201	174178	173175
357.8C	1945	-7.87329	37.0005	416420	201206	141146	223223	129129	283283	201201	174178	173175
357.8D	1945	-7.87329	37.0005	416420	201206	141146	223223	129129	283283	201201	174178	173175
357.9A	1351	-7.87284	37.001	412416	202206	141141	223223	129129	285285	201201	172174	173173
357.9B	1512	-7.87284	37.001	412420	206214	141146	223223	129129	279283	201205	166174	169171
357.9C	1351	-7.87284	37.001	412416	202206	141141	223223	129129	285285	201201	172174	173173
357.9D	1351	-7.87284	37.001	412416	202206	141141	223223	129129	285285	201201	172174	173173
365.1A	607	-7.88015	36.9977	407418	201212	141141	219219	129129	283290	201201	166174	175175
365.1B	28	-7.88015	36.9977	391414	189206	141143	223223	129129	278285	205205	166172	169175
365.1C	1524	-7.88015	36.9977	414414	191197	141150	225225	129150	278283	201201	166168	171177
365.1D	1524	-7.88015	36.9977	414414	191197	141150	225225	129150	278283	201201	166168	171177
365.2A	421	-7.87903	36.9979	407414	201206	141141	223225	129129	283283	201205	170174	173175
365.2B	421	-7.87903	36.9979	407414	201206	141141	223225	129129	283283	201205	170174	173175
365.2C	421	-7.87903	36.9979	407414	201206	141141	223225	129129	283283	201205	170174	173175
365.2D	1964	-7.87903	36.9979	416420	206210	141141	223225	129129	283287	203205	168176	173173
365.3A	1072	-7.87925	36.9983	412412	199199	141143	223223	129129	277281	201201	158170	175175
365.3B	1923	-7.87925	36.9983	416420	195201	141146	223223	129129	283287	201201	163166	173173
365.3C	1923	-7.87925	36.9983	416420	195201	141146	223223	129129	283287	201201	163166	173173
365.3D	1074	-7.87925	36.9983	412412	199201	141143	223223	129129	277281	201201	158170	175175
367.1A	1547	-7.88006	36.9909	414416	189195	141141	223225	129129	283283	201205	166174	173173
367.1B	1435	-7.88006	36.9909	412420	189199	141141	223223	129129	275281	201205	172172	173175
367.1C	1435	-7.88006	36.9909	412420	189199	141141	223223	129129	275281	201205	172172	173175
367.1D	1547	-7.88006	36.9909	414416	189195	141141	223225	129129	283283	201205	166174	173173
367.2A	98	-7.88073	36.9914	403412	206208	141141	223223	129129	279283	201205	174176	173173
367.2B	98	-7.88073	36.9914	403412	206208	141141	223223	129129	279283	201205	174176	173173
367.2C	98	-7.88073	36.9914	403412	206208	141141	223223	129129	279283	201205	174176	173173
367.2D	98	-7.88073	36.9914	403412	206208	141141	223223	129129	279283	201205	174176	173173
367.3A	1997	-7.88107	36.9913	420422	191199	141143	223223	129129	277279	201203	166168	173175
367.3B	379	-7.88107	36.9913	407414	191195	141146	223223	129129	279279	201205	158170	173175
367.3C	1608	-7.88107	36.9913	414416	202206	141146	223225	129129	283283	199201	174178	169175
367.3D	1433	-7.88107	36.9913	412420	189199	141141	223223	129129	275281	201205	170172	173175
367.4A	430	-7.87883	36.9909	407414	206218	141141	223225	129129	275283	199201	170174	169171
367.4B	1455	-7.87883	36.9909	412420	191199	141141	223223	129129	279285	199205	166166	169175
367.4C	1637	-7.87883	36.9909	414418	195199	141141	225225	129129	283283	201201	166176	175175
367.4D	1138	-7.87883	36.9909	412414	191206	141141	223223	129129	283283	199205	172174	173175
368A	12	-7.88005	36.9932	391410	206206	141141	219227	129129	277277	205205	164176	173173
368B	414	-7.88005	36.9932	407414	197206	141146	219223	129129	283283	201205	164166	171171
368C	411	-7.88005	36.9932	407414	197199	141212	219219	129129	279283	201201	166170	173173
368D	411	-7.88005	36.9932	407414	197199	141212	219219	129129	279283	201201	166170	173173
369.1A	1950	-7.88039	36.9941	416420	202206	141141	223223	129129	283287	205205	172172	173175
369.1B	141	-7.88039	36.9941	407407	191195	141146	219223	129129	279279	201201	166174	175175
369.1C	1950	-7.88039	36.9941	416420	202206	141141	223223	129129	283287	205205	172172	173175
369.1D	836	-7.88039	36.9941	408416	201206	141141	219223	129154	283287	201205	166172	169177
369.2A	1231	-7.88128	36.9954	412416	191206	141141	223223	129129	279279	201205	170172	171173
369.2B	1520	-7.88128	36.9954	414414	189197	141141	223223	154170	279279	199201	176180	173175
369.2C	1516	-7.88128	36.9954	412422	199199	141141	223223	129129	283283	201201	170174	175177
369.2D	1840	-7.88128	36.9954	416416	206208	141141	223227	129129	277283	201205	166172	173173
370.1A	1524	-7.89208	36.9895	414414	191197	141150	225225	129150	278283	201201	166168	171177
370.1B	1163	-7.89208	36.9895	412414	199208	141141	219223	129129	281283	201205	170174	173175
370.1C	1669	-7.89208	36.9895	414420	199206	141141	223223	129129	281283	201207	166166	175187
370.1D	422	-7.89208	36.9895	407414	201206	141143	223223	129129	281283	201205	166178	173177
370.2A	551	-7.89377	36.9889	407416	201206	141218	223229	129129	283283	201205	168178	173177
370.2B	203	-7.89377	36.9889	407408	202202	141141	223225	127129	279281	203203	174176	173175
370.2C	203	-7.89377	36.9889	407408	202202	141141	223225	127129	279281	203203	174176	173175
370.2D	794	-7.89377	36.9889	408416	191201	141146	223223	129129	275283	199201	168174	173177
371A	853	-7.89378	36.9877	408416	206208	141141	223223	129129	275283	201203	158172	177177
371B	854	-7.89378	36.9877	408416	206208	141141	223223	129129	283283	203203	158172	177177
371C	962	-7.89378	36.9877	410414	201201	143143	223223	129129	283287	201205	166170	173175
371D	978	-7.89378	36.9877	410416	193204	141146	223227	129129	281283	201207	166170	171175
372.1A	422	-7.89646	36.9908	407414	201206	141143	223223	129129	281283	201205	166178	173177
372.1B	1992	-7.89646	36.9908	420420	201218	141141	223225	129129	275279	199201	158170	173175
372.1C	1992	-7.89646	36.9908	420420	201218	141141	223225	129129	275279	199201	158170	173175
372.1D	1992	-7.89646	36.9908	420420	201218	141141	223225	129129	275279	199201	158170	173175
372.3A	1129	-7.89568	36.9908	412414	189208	141141	223223	129129	283283	205205	158190	171173
372.3B	30	-7.89568	36.9908	391414	204206	139141	223223	129129	279281	201201	170178	173175
372.3C	30	-7.89568	36.9908	391414	204206	139141	223223	129129	279281	201201	170178	173175
372.3D	422	-7.89568	36.9908	407414	201206	141143	223223	129129	281283	201205	166178	173177
372.4A	30	-7.895	36.9906	391414	204206	139141	223223	129129	279281	201201	170178	173175
372.4B	1151	-7.895	36.9906	412414	195206	146214	225225	129129	279283	201203	168174	173175
372.4C	1151	-7.895	36.9906	412414	195206	146214	225225	129129	279283	201203	168174	173175
372.4D	30	-7.895	36.9906	391414	204206	139141	223223	129129	279281	201201	170178	173175
372.5A	1831	-7.89534	36.9895	416416	206206	141141	223225	129129	281283	201205	166170	175177
372.5B	851	-7.89534	36.9895	408416	206206	141146	223223	129129	279281	201201	170174	177177
372.5C	1992	-7.89534	36.9895	420420	201218	141141	223225	129129	275279	199201	158170	173175
372.5D	1992	-7.89534	36.9895	420420	201218	141141	223225	129129	275279	199201	158170	173175
372.6A	189	-7.8959	36.9914	407408	195206	141141	223223	129129	283283	201205	166166	173173
372.6B	632	-7.8959	36.9914	407420	195214	141143	219223	129129	279287	201201	158180	171177
372.6C	1918	-7.8959	36.9914	416420	191214	143146	219223	129129	275287	201201	170180	175175
372.6D	1338	-7.8959	36.9914	412416	201206	141146	219223	129129	283287	201201	168168	175175
372.7A	1124	-7.89433	36.9904	412412	208210	141143	225227	129129	283283	201201	166174	173175
372.7B	1124	-7.89433	36.9904	412412	208210	141143	225227	129129	283283	201201	166174	173175
372.7C	1124	-7.89433	36.9904	412412	208210	141143	225227	129129	283283	201201	166174	173175
372.7D	1124	-7.89433	36.9904	412412	208210	141143	225227	129129	283283	201201	166174	173175
372.8A	1206	-7.89534	36.9905	412416	191191	141141	223223	129129	281283	201201	170178	173175
372.8B	422	-7.89534	36.9905	407414	201206	141143	223223	129129	281283	201205	166178	173177
372.8C	1601	-7.89534	36.9905	414416	201206	141141	223223	129129	281283	201201	158166	171177
372.8D	1912	-7.89534	36.9905	416420	191206	141146	223225	129170	279283	201203	168170	173173
374.10A	866	-7.90554	36.9987	412414	201206	141141	223225	129129	283283	199201	174174	175175
374.10B	1428	-7.90554	36.9987	408420	201212	139143	223223	129129	279283	201203	166174	177179
374.10C	1428	-7.90554	36.9987	408420	201212	139143	223223	129129	279283	201203	166174	177179
374.10D	1428	-7.90554	36.9987	408420	201212	139143	223223	129129	279283	201203	166174	177179
374.11A	1165	-7.90667	36.9963	412414	197206	141141	225225	129150	277279	201205	166174	171175
374.11B	908	-7.90667	36.9963	408412	206212	141141	223225	129129	279281	203205	166174	175175
374.11C	908	-7.90667	36.9963	414414	191197	141150	225225	129150	278283	201201	166168	171177
374.11D	908	-7.90667	36.9963	414414	191197	141150	225225	129150	278283	201201	166168	171177
374.1A	1154	-7.9088	36.9953	408416	206212	146146	225225	129129	279281	201201	166170	173173
374.1B	739	-7.9088	36.9953	412420	189193	141214	223223	129147	279279	199201	164178	171173
374.1C	1524	-7.9088	36.9953	412420	189193	141214	223223	129147	279279	199201	164178	171173
374.1D	1524	-7.9088	36.9953	412420	189193	141214	223223	129147	279279	199201	164178	171173
374.2A	1524	-7.90756	36.9972	414414	191197	141150	225225	129150	278283	201201	166168	171177
374.2B	708	-7.90756	36.9972	408412	195206	146148	223227	129129	283283	201205	176178	173177
374.2C	1524	-7.90756	36.9972	414414	191197	141150	225225	129150	278283	201201	166168	171177
374.2D	1524	-7.90756	36.9972	414414	191197	141150	225225	129150	278283	201201	166168	171177
374.3A	1947	-7.90667	36.9943	416420	201208	139141	223225	129129	279283	203205	166174	173173
374.3B	1442	-7.90667	36.9943	412420	189206	141141	223223	129129	279281	201203	158166	173175
374.3C	429	-7.90667	36.9943	407414	206210	139141	223223	129129	279283	201201	170178	173175
374.3D	167	-7.90667	36.9943	407407	206206	141148	223223	129129	279283	205205	170170	175177
374.4A	1646	-7.90207	36.9923	414420	189195	141141	225227	129150	278283	201201	166166	173175
374.4B	1646	-7.90207	36.9923	414420	189195	141141	225227	129150	278283	201201	166166	173175
374.4C	1646	-7.90207	36.9923	414420	189195	141141	225227	129150	278283	201201	166166	173175
374.4D	1646	-7.90207	36.9923	414420	189195	141141	225227	129150	278283	201201	166166	173175
374.5A	170	-7.90555	36.9941	407407	206210	143150	223227	129152	279283	201205	166170	177177
374.5B	170	-7.90555	36.9941	407407	206210	143150	223227	129152	279283	201205	166170	177177
374.5C	170	-7.90555	36.9941	407407	206210	143150	223227	129152	279283	201205	166170	177177
374.5D	740	-7.90555	36.9941	408412	206212	141141	223225	129129	281281	201201	166174	175177
374.6A	1564	-7.90577	36.9973	414416	191206	141218	223227	129129	277279	201203	158178	171173
374.6B	1564	-7.90577	36.9973	414416	191206	141218	223227	129129	277279	201203	158178	171173
374.6C	1461	-7.90577	36.9973	412420	191206	135141	223223	129129	281283	201201	174178	175177
374.6D	908	-7.90577	36.9973	408420	201212	139143	223223	129129	279283	201203	166174	177179
374.8A	1548	-7.90768	36.9974	414416	189201	141141	223223	129129	279283	201205	172176	173187
374.8B	1297	-7.90768	36.9974	412416	199199	141141	223223	129154	281281	201201	170172	173173
374.8C	1127	-7.90768	36.9974	412414	189201	146146	223223	129129	278281	201201	176176	173173
374.8D	1127	-7.90768	36.9974	412414	189201	146146	223223	129129	278281	201201	176176	173173
374.9A	896	-7.90442	36.9976	408420	191202	141148	217223	129154	281283	201201	174174	173173
374.9B	1501	-7.90442	36.9976	412420	204206	141141	223227	129129	279287	201205	176178	173175
374.9C	261	-7.90442	36.9976	407412	191195	141141	227227	129129	275279	201205	168178	173173
374.9D	59	-7.90442	36.9976	391420	195206	141143	223225	129129	278281	201205	172172	169171
376.1A	51	-7.88577	36.9965	391418	189206	141141	223225	129129	279279	201205	166166	173175
376.1B	1433	-7.88577	36.9965	412420	189199	141141	223223	129129	275281	201205	170172	173175
376.1C	105	-7.88577	36.9965	403416	191208	141146	223225	129129	279279	203205	164164	173175
376.1D	1807	-7.88577	36.9965	416416	202202	141141	223225	129129	281283	201203	166174	171171
376.2A	660	-7.88094	36.9958	408408	202202	141141	223223	127129	281283	201203	174174	175175
376.2B	1186	-7.88094	36.9958	412414	206208	141141	223225	129129	281287	201203	176178	173181
376.2C	904	-7.88094	36.9958	408420	199199	141141	223225	129150	279281	201201	168170	173173
376.2D	904	-7.88094	36.9958	408420	199199	141141	223225	129150	279281	201201	168170	173173
376.3A	1989	-7.88521	36.9961	420420	201201	141146	221223	129168	278283	201205	174174	175175
376.3B	1375	-7.88521	36.9961	412416	206208	141141	223223	129129	279283	201203	164166	169175
376.3C	607	-7.88521	36.9961	407418	201212	141141	219219	129129	283290	201201	166174	175175
376.3D	1943	-7.88521	36.9961	416420	201204	141146	219223	129129	278279	201205	166170	169175
376.4A	390	-7.88296	36.9961	407414	191206	141141	223223	129129	283285	205205	170174	173173
376.4B	390	-7.88296	36.9961	407414	191206	141141	223223	129129	283285	205205	170174	173173
376.4C	390	-7.88296	36.9961	407414	191206	141141	223223	129129	283285	205205	170174	173173
376.4D	390	-7.88296	36.9961	407414	191206	141141	223223	129129	283285	205205	170174	173173
377.2A	1037	-7.88803	36.9933	410420	206214	141146	223223	129154	281287	201201	158166	175175
377.2B	1037	-7.88803	36.9933	410420	206214	141146	223223	129154	281287	201201	158166	175175
377.2C	1488	-7.88803	36.9933	412420	201206	141143	221225	129154	283283	199203	170174	173175
377.2D	1488	-7.88803	36.9933	412420	201206	141143	221225	129154	283283	199203	170174	173175
379.2A	1040	-7.88598	37.001	412412	0	141212	219223	129129	279283	201203	158170	173173
379.2B	770	-7.88598	37.001	408414	201208	141141	219223	129129	279283	201205	168170	169173
379.2C	1057	-7.88598	37.001	412412	191208	141212	219223	129129	279283	201203	158170	173173
379.2D	1057	-7.88598	37.001	412412	191208	141212	219223	129129	279283	201203	158170	173173
380A	1636	-7.88384	37.0023	414418	195197	141150	225225	129129	283283	201201	168168	175177
380B	1636	-7.88384	37.0023	414418	195197	141150	225225	129129	283283	201201	168168	175177
380C	1636	-7.88384	37.0023	414418	195197	141150	225225	129129	283283	201201	168168	175177
380D	1636	-7.88384	37.0023	414418	195197	141150	225225	129129	283283	201201	168168	175177
381A	630	-7.88366	36.99	407420	195206	141141	223223	129129	281283	201203	168178	173177
381B	630	-7.88366	36.99	407420	195206	141141	223223	129129	281283	201203	168178	173177
381C	26	-7.88366	36.99	391412	206206	141141	223223	129129	275283	201201	172178	175177
381D	26	-7.88366	36.99	391412	206206	141141	223223	129129	275283	201201	172178	175177
388.1A	44	-7.90535	36.9873	391416	201206	141141	223223	129150	279283	201205	158166	171173
388.1B	611	-7.90535	36.9873	407420	189195	139141	223223	129154	283283	201203	168174	175175
388.1C	1428	-7.90535	36.9873	412420	189193	141214	223223	129147	279279	199201	164178	171173
388.1D	44	-7.90535	36.9873	391416	201206	141141	223223	129150	279283	201205	158166	171173
388.2A	19	-7.90592	36.9837	391412	193208	141141	223223	129129	279281	201205	168176	171177
388.2B	1264	-7.90592	36.9837	412416	195202	141141	219223	129129	281283	201201	174186	169177
388.2C	637	-7.90592	36.9837	407420	201210	141141	221223	129154	283283	201205	168172	171179
388.2D	579	-7.90592	36.9837	407416	208210	139141	223223	129129	283283	201203	166170	171171
388.3A	197	-7.91007	36.9863	407408	199212	141141	223223	129129	281283	203205	166174	175177
388.3B	907	-7.91007	36.9863	408420	201212	139143	223223	129129	279283	201203	166174	0
388.3C	1434	-7.91007	36.9863	412420	189199	141141	223223	129129	275281	201205	170172	173177
388.3D	41	-7.91007	36.9863	391416	197206	141143	223225	129129	279279	203205	166166	171173
388.4A	1886	-7.90738	36.9835	416420	189206	141141	221227	129129	283283	201207	170176	171175
388.4B	1886	-7.90738	36.9835	416420	189206	141141	221227	129129	283283	201207	170176	171175
388.4C	1886	-7.90738	36.9835	416420	189206	141141	221227	129129	283283	201207	170176	171175
388.4D	224	-7.90738	36.9835	407408	208212	141141	223223	129129	275279	199205	166170	169177
388.5A	1361	-7.90984	36.9868	412416	206206	141141	221223	129129	279281	203205	170176	173179
388.5B	1886	-7.90984	36.9868	416420	189206	141141	221227	129129	283283	201207	170176	171175
388.5C	1261	-7.90984	36.9868	412416	195201	141141	223225	129129	279281	201203	166166	169179
388.5D	25	-7.90984	36.9868	391412	201206	141141	223223	129154	279287	201201	166166	173175
393.10A	957	-7.88665	36.9669	410412	202206	146218	223225	129129	275281	201201	158172	171175
393.10B	1594	-7.88665	36.9669	410412	202206	146218	223225	129129	275281	201201	158172	171175
393.10C	1594	-7.88665	36.9669	412416	195210	141141	223223	129129	279281	201203	174176	171173
393.10D	1594	-7.88665	36.9669	410412	202206	146218	223225	129129	275281	201201	158172	171175
393.11A	941	-7.88822	36.9676	412416	206206	141141	221223	129147	279283	201201	170172	171177
393.11B	941	-7.88822	36.9676	412416	206206	141141	221227	129129	277283	201201	170170	171173
393.11C	1287	-7.88822	36.9676	412416	206206	141141	221227	129129	277283	201201	170170	171173
393.11D	941	-7.88822	36.9676	407414	201202	141218	219223	129129	279279	201203	170176	171177
393.12A	1362	-7.88643	36.9669	414416	202206	141141	223223	129129	283287	201201	170174	169175
393.12B	1363	-7.88643	36.9669	416416	191199	141141	223223	129129	283287	201201	172178	169173
393.12C	1363	-7.88643	36.9669	412414	191206	141141	223223	129147	275279	201201	172180	171175
393.12D	419	-7.88643	36.9669	408416	195218	141141	223223	129129	279279	201201	170172	175175
393.13A	1606	-7.88238	36.9682	420422	202212	141141	223223	129129	275283	201201	172176	169177
393.13B	1690	-7.88238	36.9682	412414	206206	141218	223225	129129	283283	201201	174174	173175
393.13C	1139	-7.88238	36.9682	403412	191206	141141	223225	129129	283283	201201	170172	171175
393.13D	825	-7.88238	36.9682	403412	191206	141141	223225	129129	283283	201201	170172	171175
393.1A	1999	-7.88507	36.9701	410414	191206	141141	223225	129129	275283	199201	170172	173173
393.1B	1182	-7.88507	36.9701	414416	199206	141141	223225	129129	279283	201203	166168	169173
393.1C	89	-7.88507	36.9701	414416	199206	141141	223225	129129	279283	201203	166168	169173
393.1D	89	-7.88507	36.9701	414416	199206	141141	223225	129129	279283	201203	166168	169173
393.2A	1001	-7.88687	36.9696	410416	202206	141141	219223	129129	279283	201201	166174	175177
393.2B	1528	-7.88687	36.9696	414414	191206	141141	223223	129129	283287	201201	170178	167173
393.2C	1528	-7.88687	36.9696	414414	191206	141141	223223	129129	283287	201201	170178	167173
393.2D	1001	-7.88687	36.9696	410416	202206	141141	219223	129129	279283	201201	166174	175177
393.4A	1490	-7.88463	36.9687	412420	201206	141146	223225	129129	275283	199203	174174	173173
393.4B	423	-7.88463	36.9687	407414	201208	141141	223223	129129	279279	201203	158170	173173
393.4C	1491	-7.88463	36.9687	412420	201206	141216	223225	147154	279283	199203	174174	173173
393.4D	1490	-7.88463	36.9687	412420	201206	141146	223225	129129	275283	199203	174174	173173
393.6A	846	-7.87889	36.9704	408416	201212	141141	223223	129129	281283	201207	170170	173173
393.6B	416	-7.87889	36.9704	407414	199206	141146	223223	129147	279287	199205	168170	171175
393.6C	1180	-7.87889	36.9704	412414	206206	141141	223225	129154	281283	201201	168178	169173
393.6D	1354	-7.87889	36.9704	412416	202208	141141	223223	129154	283283	201201	164174	167177
393.7A	370	-7.8843	36.9667	407412	208214	141218	223223	129154	283287	201203	166176	173175
393.7B	370	-7.8843	36.9667	407412	208214	141218	223223	129154	283287	201203	166176	173175
393.7C	370	-7.8843	36.9667	407412	208214	141218	223223	129154	283287	201203	166176	173175
393.7D	370	-7.8843	36.9667	407412	208214	141218	223223	129154	283287	201203	166176	173175
393.8A	1485	-7.88665	36.9672	412420	201206	141141	223223	129129	279283	201205	168174	169173
393.8B	1505	-7.88665	36.9672	412420	206206	141146	223223	129154	266279	203205	172176	171173
393.8C	1485	-7.88665	36.9672	412420	201206	141141	223223	129129	279283	201205	168174	169173
393.8D	1806	-7.88665	36.9672	416416	202202	141141	223225	129129	279279	201201	174176	169169
393.9A	1149	-7.88553	36.9671	412414	195206	141141	223225	129129	279283	201205	174180	173175
393.9B	1149	-7.88553	36.9671	412414	195206	141141	223225	129129	279283	201205	174180	173175
393.9C	1618	-7.88553	36.9671	414416	206206	141141	219223	129129	283283	201203	158170	175175
393.9D	1149	-7.88553	36.9671	412414	195206	141141	223225	129129	279283	201205	174180	173175
394.1A	295	-7.88574	36.9727	407412	191208	141146	223223	129129	279279	203203	178178	171173
394.1B	948	-7.88574	36.9727	410412	206208	141141	223223	129129	281283	201201	158174	167169
394.1C	1984	-7.88574	36.9727	420420	191218	141141	223225	129129	283283	201201	158176	169173
394.1D	1428	-7.88574	36.9727	412420	189193	141214	223223	129147	279279	199201	164178	171173
394.2A	425	-7.88404	36.975	407414	202206	141146	223225	129129	283283	201203	174174	169173
394.2B	425	-7.88404	36.975	407414	202206	141146	223225	129129	283283	201203	174174	169173
394.2C	425	-7.88404	36.975	407414	202206	141146	223225	129129	283283	201203	174174	169173
394.2D	847	-7.88404	36.975	408416	201214	141141	223225	129129	279283	201201	174174	169173
395.10A	727	-7.89291	36.977	412412	191208	141141	223223	129129	279283	201203	174178	173179
395.10B	1122	-7.89291	36.977	407412	199218	141141	223223	129129	277283	201203	174176	177179
395.10C	727	-7.89291	36.977	412416	195199	141141	217223	129129	281287	201203	170176	171187
395.10D	1503	-7.89291	36.977	407412	199218	141146	223223	129129	275277	201203	158158	173177
395.11A	1054	-7.89145	36.9759	412414	206206	141218	223223	129129	287287	201201	170172	169181
395.11B	331	-7.89145	36.9759	407412	195208	141141	225227	129154	283283	201205	168170	175177
395.11C	1257	-7.89145	36.9759	412414	206206	141218	223225	129129	287287	201201	170172	169181
395.11D	332	-7.89145	36.9759	412414	206206	141218	223223	129129	287287	201201	170172	169181
395.12A	1181	-7.89179	36.9775	412420	191208	141141	223223	129129	283283	203203	176176	173187
395.12B	316	-7.89179	36.9775	412420	191208	141141	217223	129129	281283	201201	176176	173173
395.12C	1183	-7.89179	36.9775	412412	201206	141141	221223	129129	279281	201203	170170	173175
395.12D	1181	-7.89179	36.9775	416416	191208	141141	223223	129129	281287	201201	170172	173175
395.13A	1471	-7.89044	36.9757	407412	208208	141141	223223	129170	275279	201201	170176	173175
395.13B	1468	-7.89044	36.9757	408412	191206	141141	223223	129129	283287	205205	158176	177179
395.13C	1083	-7.89044	36.9757	416420	202206	141146	223223	129129	279287	201201	168168	173175
395.13D	1716	-7.89044	36.9757	412420	206206	141141	223223	129129	277283	205205	158158	171177
395.1A	368	-7.88584	36.9754	408412	202206	141141	223223	129129	277277	201201	158178	169175
395.1B	691	-7.88584	36.9754	412412	206218	141141	223223	129129	277279	201205	168168	173181
395.1C	1952	-7.88584	36.9754	408412	202206	141141	223223	129129	277277	201201	158178	169175
395.1D	1503	-7.88584	36.9754	412420	206206	141141	223223	129129	277283	205205	158158	171177
395.2A	1164	-7.89437	36.9778	412414	199208	141141	223223	129129	275283	201201	158170	173179
395.2B	1164	-7.89437	36.9778	412414	199208	141141	223223	129129	275283	201201	158170	173179
395.2C	1164	-7.89437	36.9778	412414	199208	141141	223223	129129	275283	201201	158170	173179
395.2D	1164	-7.89437	36.9778	412414	199208	141141	223223	129129	275283	201201	158170	173179
395.3A	950	-7.88865	36.976	410412	206208	146146	223223	129129	279287	201203	158174	171173
395.3B	1188	-7.88865	36.976	412414	206208	141146	223223	129129	275287	201201	158172	171175
395.3C	1911	-7.88865	36.976	416420	191206	141146	223223	129129	279283	201201	158176	173175
395.3D	966	-7.88865	36.976	410414	206206	141146	223223	129129	279285	203205	172174	173181
395.4A	351	-7.89392	36.9772	407412	206206	141141	223223	129129	277279	201205	158166	171175
395.4B	352	-7.89392	36.9772	407412	206206	141141	223223	129129	277283	201205	158166	171175
395.4C	351	-7.89392	36.9772	407412	206206	141141	223223	129129	277279	201205	158166	171175
395.4D	351	-7.89392	36.9772	407412	206206	141141	223223	129129	277279	201205	158166	171175
395.5A	567	-7.8947	36.9781	407416	206206	141141	223225	129129	279279	203205	178180	171179
395.5B	1214	-7.8947	36.9781	412416	191195	141146	223223	129129	279287	203203	170182	171175
395.5C	567	-7.8947	36.9781	407416	206206	141141	223225	129129	279279	203205	178180	171179
395.5D	923	-7.8947	36.9781	410410	195201	141141	223225	129129	281283	201205	170172	169175
395.6A	1243	-7.89291	36.9774	412416	191208	141218	223223	129150	281285	201205	172176	173173
395.6B	1841	-7.89291	36.9774	416416	206208	141141	223227	129129	283283	201205	158176	169177
395.6C	1312	-7.89291	36.9774	412416	199206	141141	223225	129129	283283	201203	166170	177181
395.6D	245	-7.89291	36.9774	407410	202206	141218	223223	129129	275279	201207	168168	169173
395.7A	1051	-7.8919	36.9776	412412	191206	141141	223223	129154	256287	203203	166178	171173
395.7B	1080	-7.8919	36.9776	412412	201202	141146	221223	129129	281283	201205	158170	167173
395.7C	1529	-7.8919	36.9776	414414	191208	141141	217225	129129	279281	199201	170176	175187
395.7D	1529	-7.8919	36.9776	414414	191208	141141	217225	129129	279281	199201	170176	175187
395.8A	1429	-7.89549	36.977	412420	189193	141214	223223	129147	279279	201203	164178	171173
395.8B	340	-7.89549	36.977	407412	201210	141141	223223	129129	279283	201205	164174	171177
395.8C	1428	-7.89549	36.977	412420	189193	141214	223223	129147	279279	199201	164178	171173
395.8D	62	-7.89549	36.977	391420	206206	141141	223223	129150	277281	201207	158174	171175
395.9A	1050	-7.891	36.9764	412412	191206	141141	223223	129129	283287	203205	158174	169177
395.9B	1050	-7.891	36.9764	412412	191206	141141	223223	129129	283287	203205	158174	169177
395.9C	1050	-7.891	36.9764	412412	191206	141141	223223	129129	283287	203205	158174	169177
395.9D	1050	-7.891	36.9764	412412	191206	141141	223223	129129	283287	203205	158174	169177
396.1A	1286	-7.89583	36.9765	412416	195208	141218	223223	129129	283283	201205	174178	173177
396.1B	1428	-7.89583	36.9765	412420	189193	141214	223223	129147	279279	199201	164178	171173
396.1C	827	-7.89583	36.9765	408416	199206	141141	223223	129129	279285	203205	170182	171175
396.1D	827	-7.89583	36.9765	408416	199206	141141	223223	129129	279285	203205	170182	171175
396.2A	1307	-7.89751	36.979	412416	199206	141141	223223	129129	277287	201205	158170	169171
396.2B	1100	-7.89751	36.979	412412	206206	141141	223223	129129	275279	201207	170176	171175
396.2C	1477	-7.89751	36.979	412420	195206	141141	223225	129129	277283	201205	158174	171173
396.2D	1307	-7.89751	36.979	412416	199206	141141	223223	129129	277287	201205	158170	169171
396.3A	1274	-7.89841	36.9787	412416	195206	141141	223225	129129	277283	201205	158174	171175
396.3B	1033	-7.89841	36.9787	410420	206206	141141	223223	129129	277279	201205	158172	171173
396.3C	1809	-7.89841	36.9787	416416	202206	141141	223223	129129	277283	201205	158174	171175
396.3D	1503	-7.89841	36.9787	412420	206206	141141	223223	129129	277283	205205	158158	171177
396.4A	888	-7.89549	36.9779	408420	191201	141141	221223	129129	279279	201203	170170	171173
396.4B	339	-7.89549	36.9779	407412	201206	143218	221223	129129	275281	201203	158176	169173
396.4C	198	-7.89549	36.9779	407408	201201	141143	221221	129129	279281	203203	158170	173173
396.4D	1457	-7.89549	36.9779	412420	191201	141141	223229	129129	279283	201205	164170	171175
397.12A	1486	-7.89833	36.9679	412420	201206	141141	223225	129129	283283	201205	164166	173175
397.12B	1486	-7.89833	36.9679	412420	201206	141141	223225	129129	283283	201205	164166	173175
397.12C	1486	-7.89833	36.9679	412420	201206	141141	223225	129129	283283	201205	164166	173175
397.12D	1486	-7.89833	36.9679	412420	201206	141141	223225	129129	283283	201205	164166	173175
397.14A	1454	-7.89024	36.9702	412420	191199	139141	219223	129129	281283	201203	172174	171173
397.14B	1454	-7.89024	36.9702	412420	191199	139141	219223	129129	281283	201203	172174	171173
397.14C	1454	-7.89024	36.9702	412420	191199	139141	219223	129129	281283	201203	172174	171173
397.14D	1655	-7.89024	36.9702	414420	191204	141141	219219	129154	281287	201201	166174	173175
397.16A	542	-7.90226	36.9674	407416	199208	141146	223223	129129	275283	201205	158178	167173
397.16B	211	-7.90226	36.9674	407408	206206	141146	223225	129129	283287	201201	174174	173173
397.16C	211	-7.90226	36.9674	407408	206206	141146	223225	129129	283287	201201	174174	173173
397.16D	208	-7.90226	36.9674	407408	206206	0	223225	129129	283287	201201	174174	173173
397.18A	1541	-7.90462	36.9675	414414	206206	141146	219225	129129	283287	201205	158170	169171
397.18B	1895	-7.90462	36.9675	416420	191191	141141	223227	129154	279279	201201	170174	173173
397.18C	769	-7.90462	36.9675	408414	201202	141143	223225	129154	279283	201205	176178	177179
397.18D	161	-7.90462	36.9675	407407	201208	141141	223223	129129	279287	201201	176176	173173
397.2A	952	-7.89417	36.9689	410412	206210	141141	223223	129154	281287	201203	158172	173175
397.2B	1109	-7.89417	36.9689	412412	206206	141218	223223	129129	283283	201203	166176	173173
397.2C	1090	-7.89417	36.9689	412412	201208	141141	219223	129129	283283	201201	174174	171177
397.2D	1458	-7.89417	36.9689	412420	191201	141146	221223	129129	281283	201203	164174	169173
397.3A	1013	-7.89855	36.9692	410416	206208	141141	223223	129154	279281	201203	170172	173175
397.3B	1004	-7.89855	36.9692	410416	202206	141141	223225	129129	283283	203205	168174	171173
397.3C	1118	-7.89855	36.9692	412412	206210	141146	223223	129129	281281	201201	170172	169171
397.3D	991	-7.89855	36.9692	410416	201204	141141	223223	129129	281283	201201	166170	171175
397.4A	1909	-7.89889	36.9683	416420	191206	139141	223223	129129	281287	201203	168174	177189
397.4B	1909	-7.89889	36.9683	416420	191206	139141	223223	129129	281287	201203	168174	177189
397.4C	628	-7.89889	36.9683	407420	191208	141146	223223	129129	277281	201201	158176	175175
397.4D	1972	-7.89889	36.9683	416422	202206	141218	223225	129129	277287	201201	172174	173177
397.5A	179	-7.89889	36.9693	407408	191195	141150	223223	129129	279287	201203	170170	169173
397.5B	778	-7.89889	36.9693	408414	206206	141218	223225	129129	283283	201201	158176	173177
397.5C	1006	-7.89889	36.9693	410416	202208	141146	223223	129154	279287	201203	164174	177179
397.5D	1487	-7.89889	36.9693	412420	201206	141141	223225	129154	283283	199201	164170	173175
397.9A	1567	-7.8917	36.9701	414416	191208	218221	223223	129129	279281	201203	170178	173175
397.9B	1567	-7.8917	36.9701	414416	191208	218221	223223	129129	279281	201203	170178	173175
397.9C	1567	-7.8917	36.9701	414416	191208	218221	223223	129129	279281	201203	170178	173175
397.9D	1567	-7.8917	36.9701	414416	191208	218221	223223	129129	279281	201203	170178	173175
398.10A	1955	-7.89451	36.9673	407416	195210	141141	223223	129129	279287	201201	170170	171175
398.10B	204	-7.89451	36.9673	416416	195206	141141	223223	129129	287287	201205	174176	177187
398.10C	286	-7.89451	36.9673	410416	199206	141218	221223	129154	283283	201205	170174	173177
398.10D	850	-7.89451	36.9673	410416	199206	141218	221223	129154	283283	201205	170174	173177
398.1A	524	-7.89362	36.967	416420	206206	146156	221223	129129	279279	201203	174176	173175
398.1B	1747	-7.89362	36.967	407408	202206	141141	223223	129129	279283	201203	168170	173175
398.1C	988	-7.89362	36.967	407412	191206	141146	223223	129129	279279	201205	170178	169169
398.1D	988	-7.89362	36.967	408416	202218	141141	223223	129129	275283	201201	168180	171173
398.2A	345	-7.8908	36.968	407412	202206	141218	223223	129154	275281	203203	168172	173175
398.2B	345	-7.8908	36.968	407412	202206	141218	223223	129154	275281	203203	168172	173175
398.2C	345	-7.8908	36.968	407412	202206	141218	223223	129154	275281	203203	168172	173175
398.2D	345	-7.8908	36.968	407412	202206	141218	223223	129154	275281	203203	168172	173175
398.3A	1491	-7.89418	36.9675	412420	201206	141216	223225	147154	279283	199203	174174	173173
398.3B	1491	-7.89418	36.9675	412420	201206	141216	223225	147154	279283	199203	174174	173173
398.3C	1290	-7.89418	36.9675	412416	195210	146218	223223	129129	283287	199201	170172	171173
398.3D	1491	-7.89418	36.9675	412420	201206	141216	223225	147154	279283	199203	174174	173173
398.4A	277	-7.89474	36.9671	407412	191206	141141	223223	129129	275283	201201	158170	173175
398.4B	1285	-7.89474	36.9671	412416	195208	141218	223223	129129	279283	203203	158172	171173
398.4C	975	-7.89474	36.9671	410416	191206	143218	223223	129129	279279	201203	174176	169175
398.4D	1285	-7.89474	36.9671	412416	195208	141218	223223	129129	279283	203203	158172	171173
398.5A	284	-7.89564	36.9671	407412	191206	141146	219225	129129	283283	201201	166174	173173
398.5B	284	-7.89564	36.9671	407412	191206	141146	219225	129129	283283	201201	166174	173173
398.5C	1340	-7.89564	36.9671	412416	201206	141146	223223	129129	283283	201201	174174	173173
398.5D	1340	-7.89564	36.9671	412416	201206	141146	223223	129129	283283	201201	174174	173173
398.6A	954	-7.89631	36.9669	410414	187202	218218	219223	129129	277283	201201	174174	169175
398.6B	981	-7.89631	36.9669	410416	195206	141141	223223	129129	279283	201205	170174	173179
398.6C	1550	-7.89631	36.9669	414416	191195	141141	221225	129129	275283	201203	168170	173175
398.6D	1736	-7.89631	36.9669	416416	195195	141143	223225	129129	279283	203203	170172	173175
398.7A	1039	-7.89181	36.9682	410420	208208	141218	223223	129129	283287	201201	158166	169173
398.7B	1039	-7.89181	36.9682	410420	208208	141218	223223	129129	283287	201201	158166	169173
398.7C	1039	-7.89181	36.9682	410420	208208	141218	223223	129129	283287	201201	158166	169173
398.7D	1039	-7.89181	36.9682	410420	208208	141218	223223	129129	283287	201201	158166	169173
398.8A	1527	-7.89395	36.967	414414	191202	141141	223225	129154	281283	201205	174176	169173
398.8B	1961	-7.89395	36.967	416420	206208	218218	223223	129129	279283	201201	158166	167169
398.8C	1961	-7.89395	36.967	416420	206208	218218	223223	129129	279283	201201	158166	167169
398.8D	1961	-7.89395	36.967	416420	206208	218218	223223	129129	279283	201201	158166	167169
398.9A	650	-7.89227	36.9675	407422	206214	141141	223223	129129	275275	201201	172174	173173
398.9B	1246	-7.89227	36.9675	412416	191214	141141	223223	129129	277281	201201	172174	169173
398.9C	650	-7.89227	36.9675	407422	206214	141141	223223	129129	275275	201201	172174	173173
398.9D	650	-7.89227	36.9675	407422	206214	141141	223223	129129	275275	201201	172174	173173
399.16A	1115	-7.90775	36.9711	412412	206208	141141	223223	129129	283283	201201	172178	173179
399.16B	1115	-7.90775	36.9711	412412	206208	141141	223223	129129	283283	201201	172178	173179
399.16C	1112	-7.90775	36.9711	412412	206208	141141	223223	129129	277283	201205	158170	173177
399.16D	1405	-7.90775	36.9711	412416	208208	141141	219223	129129	283287	201205	158168	171173
399.18A	1778	-7.90844	36.9724	416416	199210	141148	223223	129129	277287	201203	170174	169171
399.18B	427	-7.90844	36.9724	407414	206208	141146	219223	129129	283283	203205	170170	169177
399.18C	1748	-7.90844	36.9724	416416	195206	141141	223225	129154	277283	201201	158168	169169
399.18D	550	-7.90844	36.9724	407416	201206	141146	223223	129154	279279	199201	170174	173173
399.21A	1403	-7.90862	36.9726	407416	208208	141218	223223	129129	287287	201205	166174	171173
399.21B	1397	-7.90862	36.9726	412416	206208	141146	223223	129129	281287	203205	166166	173173
399.21C	1610	-7.90862	36.9726	416416	195218	141141	223223	129129	279283	201201	166174	173175
399.21D	394	-7.90862	36.9726	416416	195218	141141	223223	129129	279283	201201	166174	173175
399.22A	578	-7.90685	36.971	407412	191197	141141	223223	129129	279287	201201	158176	173173
399.22B	1386	-7.90685	36.971	407412	191201	141141	223223	129129	279287	201201	158176	173173
399.22C	1757	-7.90685	36.971	416416	202206	141141	223223	129129	279279	201205	158178	173173
399.22D	1757	-7.90685	36.971	407412	191201	141141	223223	129129	279287	201201	158176	173173
399.26A	263	-7.91033	36.9726	407416	191206	141143	223223	129129	266279	201201	170172	175175
399.26B	268	-7.91033	36.9726	407416	201206	141146	223223	129154	279279	199201	170174	173173
399.26C	1810	-7.91033	36.9726	414416	191206	141141	223223	129129	279283	201205	164170	173173
399.26D	268	-7.91033	36.9726	407416	191206	141143	223223	129129	266279	201201	170172	175175
399.28A	470	-7.90999	36.9726	410412	201206	146218	223223	129129	279283	201201	158174	173177
399.28B	550	-7.90999	36.9726	407420	191201	141141	223223	129129	266279	201205	158170	173175
399.28C	1560	-7.90999	36.9726	403416	191208	143146	223223	129129	266279	201205	170170	173175
399.28D	470	-7.90999	36.9726	407420	191191	141141	223223	129129	266279	201205	170178	173175
399.2A	937	-7.90809	36.9725	412416	206218	141141	223225	129129	283283	201203	172176	173175
399.2B	622	-7.90809	36.9725	412416	206210	141146	223225	129129	279283	201203	170174	175175
399.2C	106	-7.90809	36.9725	414416	202208	141141	223223	129129	283283	201201	172174	173175
399.2D	616	-7.90809	36.9725	407414	191208	141141	223223	154170	281287	201205	166170	173177
399.30A	1700	-7.90879	36.9727	414414	206218	141141	223225	129154	287287	201205	158170	173177
399.30B	1111	-7.90879	36.9727	414414	206218	141141	223225	129154	287287	201205	158170	173177
399.30C	686	-7.90879	36.9727	410416	208218	141146	223225	129172	279283	201203	170174	169173
399.30D	471	-7.90879	36.9727	414414	206218	141141	223225	129154	287287	201205	158170	173177
399.32A	1543	-7.91673	36.9743	412416	206208	141146	223223	129129	281283	201207	166168	175181
399.32B	1543	-7.91673	36.9743	416416	204208	141146	219223	129129	283287	205207	166178	169181
399.32C	1017	-7.91673	36.9743	412416	206210	141141	223223	129129	279283	201203	166176	175179
399.32D	1543	-7.91673	36.9743	412416	208208	141141	219223	129129	279283	201207	158176	175181
399.34A	1385	-7.91583	36.9737	412416	204206	141146	223223	129129	279287	201205	170178	169173
[truncated: 1,192 more rows]
